# Supplementary material for: {[1-(2-Amino­ethyl­amino)-1-methyl­ethyl]phospho­nato-κ3 N,N′,O}chloridopalladium(II) monohydrate
Source: Acta Crystallogr Sect E Struct Rep Online. 2010 Jan 20;66(Pt 2):m182. doi: 10.1107/S1600536810001765 (PMC2979859; doi:10.1107/S1600536810001765)
Supplement: Supplementary file 1 [file e-66-0m182-sup1.cif]

##############################################################################
###                                                                        ###
###        Electronic paper (Acta Crystallographica Section E)             ###
###                                                                        ###
##############################################################################
#                                                                            #
# This CIF contains the data in a paper accepted for publication in Acta     #
# Crystallographica Section E. It conforms to the requirements of Notes      #
# for Authors for Section E, and has been peer reviewed under the auspices   #
# of the IUCr Commission on Journals.                                        #
#                                                                            #
# Full details of the Crystallographic Information File format               #
# are given in the paper "The Crystallographic Information File (CIF):       #
# a New Standard Archive File for Crystallography" by S. R. Hall, F. H.      #
# Allen and I. D. Brown [Acta Cryst. (1991), A47, 655-685].                  #
#                                                                            #
# The current version of the core CIF dictionary is obtainable from          #
# ftp://ftp.iucr.org/pub/cif_core.dic. The current version number is 2.4.    #
#                                                                            #
# Software is freely available for graphical display of the structure(s) in  #
# this CIF.  For information consult the CIF home page http://www.iucr.org/  #
# cif/home.html                                                              #
#                                                                            #
# This file may be used for bona fide research purposes within the           #
# scientific community so long as proper attribution is given to the journal # 
# article from which it was obtained.                                        #
#                                                                            #
##############################################################################
                                             
data_I
_audit_creation_method     SHELXL-97
_chemical_name_systematic
;
{[1-(2-Aminoethylamino)-1-methylethyl]phosphonato-
\k^3^<i>N</i>,<i>N</i>',<i>O</i>}chloridopalladium(II) monohydrate
;
_chemical_name_common     ?
_chemical_formula_moiety     'C5 H14 Cl N2 O3 P Pd, H2 O'
_chemical_formula_sum     'C5 H16 Cl N2 O4 P Pd'
_chemical_formula_IUPAC     '[Pd (C5 H14 N2 O3 P) Cl], H2 O'
_chemical_formula_weight     341.02
_chemical_melting_point     535
_symmetry_cell_setting     triclinic
_symmetry_space_group_name_H-M     'P -1'
_symmetry_space_group_name_hall     '-P 1'
loop_
    _symmetry_equiv_pos_as_xyz
    'x, y, z'
    '-x, -y, -z'
_cell_length_a     7.2158(2)
_cell_length_b     7.8981(2)
_cell_length_c     10.3179(3)
_cell_angle_alpha     97.968(2)
_cell_angle_beta     98.403(2)
_cell_angle_gamma     95.894(2)
_cell_volume     571.55(3)
_cell_formula_units_Z     2
_cell_measurement_reflns_used     2725
_cell_measurement_theta_min     2.88
_cell_measurement_theta_max     26.22
_cell_measurement_temperature     100(2)
_exptl_crystal_description     block
_exptl_crystal_colour     yellow
_exptl_crystal_size_max     0.38
_exptl_crystal_size_mid     0.12
_exptl_crystal_size_min     0.10
_exptl_crystal_density_diffrn     1.982
_exptl_crystal_density_meas     ?
_exptl_crystal_density_method     'not measured'
_exptl_crystal_F_000     340
_exptl_absorpt_coefficient_mu     1.989
_exptl_absorpt_correction_type     multi-scan
_exptl_absorpt_process_details     '(SADABS; Bruker, 2005)'
_exptl_absorpt_correction_T_min     0.5194
_exptl_absorpt_correction_T_max     0.8320
_diffrn_ambient_temperature     100(2)
_diffrn_radiation_type     MoK\a
_diffrn_radiation_wavelength     0.71073
_diffrn_radiation_source     'fine-focus sealed tube'
_diffrn_radiation_monochromator     graphite
_diffrn_measurement_device_type     'Bruker APEXII CCD'
_diffrn_measurement_method     '\f and \w scans'
_diffrn_detector_area_resol_mean     8.26
_diffrn_reflns_number     8452
_diffrn_reflns_av_R_equivalents     0.0464
_diffrn_reflns_av_sigmaI/netI     0.0459
_diffrn_reflns_theta_min     2.02
_diffrn_reflns_theta_max     26.37
_diffrn_reflns_theta_full     26.37
_diffrn_measured_fraction_theta_max     0.993
_diffrn_measured_fraction_theta_full     0.993
_diffrn_reflns_limit_h_min     -8
_diffrn_reflns_limit_h_max     8
_diffrn_reflns_limit_k_min     -9
_diffrn_reflns_limit_k_max     9
_diffrn_reflns_limit_l_min     -12
_diffrn_reflns_limit_l_max     12
_refine_special_details
;
Refinement of <i>F</i>^2^ against ALL reflections. The weighted <i>R</i>-factor
<i>wR</i> and goodness of fit <i>S</i> are based on <i>F</i>^2^, conventional
<i>R</i>-factors <i>R</i> are based on <i>F</i>, with <i>F</i> set to zero for
negative <i>F</i>^2^. The threshold expression of <i>F</i>^2^ >
\s(<i>F</i>^2^) is used only for calculating <i>R</i>-factors(gt) <i>etc</i>.
and is not relevant to the choice of reflections for refinement.
<i>R</i>-factors based on <i>F</i>^2^ are statistically about twice as large
as those based on <i>F</i>, and <i>R</i>- factors based on ALL data will be
even larger.
;
_reflns_number_total     2306
_reflns_number_gt     1954
_reflns_threshold_expression     I>2sigma(I)
_refine_ls_structure_factor_coef     Fsqd
_refine_ls_matrix_type     full
_refine_ls_R_factor_all     0.0421
_refine_ls_R_factor_gt     0.0323
_refine_ls_wR_factor_gt     0.0712
_refine_ls_wR_factor_ref     0.0759
_refine_ls_goodness_of_fit_ref     1.048
_refine_ls_restrained_S_all     1.048
_refine_ls_number_reflns     2306
_refine_ls_number_parameters     147
_refine_ls_number_restraints     1
_refine_ls_hydrogen_treatment     mixed
_refine_ls_weighting_scheme     calc
_refine_ls_weighting_details
         'calc w=1/[\s^2^(Fo^2^)+(0.0351P)^2^+0.6204P] where P=(Fo^2^+2Fc^2^)/3'
_atom_sites_solution_hydrogens     geom
_atom_sites_solution_primary     direct
_atom_sites_solution_secondary     difmap
_refine_ls_shift/su_max     0.000
_refine_ls_shift/su_mean     0.000
_refine_diff_density_max     0.747
_refine_diff_density_min     -0.553
_refine_ls_extinction_method     none
_refine_ls_extinction_coef     ?
loop_
    _atom_type_symbol
    _atom_type_description
    _atom_type_scat_dispersion_real
    _atom_type_scat_dispersion_imag
    _atom_type_scat_source
    'C' 'C' 0.0033 0.0016
                         'International Tables Vol C Tables 4.2.6.8 and 6.1.1.4'
    'H' 'H' 0.0000 0.0000
                         'International Tables Vol C Tables 4.2.6.8 and 6.1.1.4'
    'Cl' 'Cl' 0.1484 0.1585
                         'International Tables Vol C Tables 4.2.6.8 and 6.1.1.4'
    'N' 'N' 0.0061 0.0033
                         'International Tables Vol C Tables 4.2.6.8 and 6.1.1.4'
    'O' 'O' 0.0106 0.0060
                         'International Tables Vol C Tables 4.2.6.8 and 6.1.1.4'
    'P' 'P' 0.1023 0.0942
                         'International Tables Vol C Tables 4.2.6.8 and 6.1.1.4'
    'Pd' 'Pd' -0.9988 1.0072
                         'International Tables Vol C Tables 4.2.6.8 and 6.1.1.4'
_computing_data_collection     'APEX2 (Bruker, 2005)'
_computing_cell_refinement     'SAINT (Bruker, 2005)'
_computing_data_reduction     'SAINT (Bruker, 2005)'
_computing_structure_solution     'SHELXS97 (Sheldrick, 2008)'
_computing_structure_refinement     'SHELXL97 (Sheldrick, 2008)'
_computing_molecular_graphics     'SHELXTL (Sheldrick, 2008)'
_computing_publication_material     'publCIF (Westrip, 2010)'
loop_
    _atom_site_type_symbol
    _atom_site_label
    _atom_site_fract_x
    _atom_site_fract_y
    _atom_site_fract_z
    _atom_site_U_iso_or_equiv
    _atom_site_adp_type
    _atom_site_calc_flag
    _atom_site_refinement_flags
    _atom_site_occupancy
    _atom_site_disorder_assembly
    _atom_site_disorder_group
    Pd Pd1 0.22708(4) 0.52397(4) 0.07010(3) 0.01203(11) Uani d . 1 . .
    P P1 0.15753(15) 0.54887(16) 0.35047(10) 0.0162(3) Uani d . 1 . .
    Cl Cl1 0.27656(14) 0.26896(14) -0.05111(10) 0.0155(2) Uani d . 1 . .
    N N1 0.1808(5) 0.7519(4) 0.1696(3) 0.0120(7) Uani d . 1 . .
    H H1N 0.060(7) 0.746(6) 0.150(4) 0.014 Uiso d . 1 . .
    N N2 0.2614(5) 0.6578(5) -0.0782(3) 0.0126(7) Uani d . 1 . .
    H H21N 0.199(6) 0.594(6) -0.161(4) 0.015 Uiso d . 1 . .
    H H22N 0.368(7) 0.665(6) -0.078(4) 0.015 Uiso d . 1 . .
    O O1 0.2068(4) 0.4194(4) 0.2400(3) 0.0184(7) Uani d . 1 . .
    O O2 0.2368(4) 0.5237(4) 0.4882(3) 0.0209(7) Uani d . 1 . .
    O O3 -0.0616(4) 0.5451(4) 0.3289(3) 0.0190(7) Uani d D 1 . .
    H H3O -0.117(6) 0.538(7) 0.387(4) 0.023 Uiso d D 1 . .
    O O4 0.5268(5) 0.2409(5) 0.2944(3) 0.0249(8) Uani d . 1 . .
    H H41O 0.577(8) 0.316(7) 0.351(5) 0.030 Uiso d . 1 . .
    H H42O 0.428(8) 0.276(7) 0.281(5) 0.030 Uiso d . 1 . .
    C C1 0.2460(6) 0.7633(6) 0.3169(4) 0.0158(9) Uani d . 1 . .
    C C2 0.4630(6) 0.7880(6) 0.3480(4) 0.0214(10) Uani d . 1 . .
    H H2A 0.5114 0.9015 0.3301 0.032 Uiso calc R 1 . .
    H H2B 0.5122 0.6982 0.2921 0.032 Uiso calc R 1 . .
    H H2C 0.5036 0.7801 0.4416 0.032 Uiso calc R 1 . .
    C C3 0.1618(7) 0.9064(6) 0.3944(4) 0.0237(10) Uani d . 1 . .
    H H3A 0.2125 1.0182 0.3746 0.036 Uiso calc R 1 . .
    H H3B 0.1944 0.9037 0.4896 0.036 Uiso calc R 1 . .
    H H3C 0.0241 0.8895 0.3688 0.036 Uiso calc R 1 . .
    C C4 0.2573(6) 0.8907(5) 0.1007(4) 0.0157(9) Uani d . 1 . .
    H H4A 0.3965 0.9126 0.1242 0.019 Uiso calc R 1 . .
    H H4B 0.2044 0.9989 0.1265 0.019 Uiso calc R 1 . .
    C C5 0.2000(6) 0.8285(6) -0.0464(4) 0.0168(9) Uani d . 1 . .
    H H5A 0.0613 0.8209 -0.0712 0.020 Uiso calc R 1 . .
    H H5B 0.2596 0.9106 -0.0970 0.020 Uiso calc R 1 . .
loop_
    _atom_site_aniso_label
    _atom_site_aniso_U_11
    _atom_site_aniso_U_22
    _atom_site_aniso_U_33
    _atom_site_aniso_U_12
    _atom_site_aniso_U_13
    _atom_site_aniso_U_23
    Pd1 0.01212(17) 0.01164(19) 0.01225(17) 0.00112(12) 0.00298(11) 0.00076(12)
    P1 0.0142(5) 0.0219(7) 0.0118(5) -0.0005(5) 0.0022(4) 0.0023(5)
    Cl1 0.0142(5) 0.0136(6) 0.0183(5) 0.0028(4) 0.0027(4) 0.0002(4)
    N1 0.0102(17) 0.0102(19) 0.0140(17) -0.0012(15) -0.0016(13) 0.0022(14)
    N2 0.0097(17) 0.013(2) 0.0143(18) 0.0005(15) 0.0019(14) 0.0013(15)
    O1 0.0237(16) 0.0159(17) 0.0148(15) -0.0016(13) 0.0046(12) 0.0013(13)
    O2 0.0154(15) 0.033(2) 0.0141(15) -0.0006(14) 0.0034(12) 0.0062(14)
    O3 0.0129(15) 0.0294(19) 0.0147(15) -0.0011(14) 0.0034(11) 0.0047(14)
    O4 0.0216(18) 0.027(2) 0.0244(18) 0.0028(16) 0.0009(14) -0.0003(15)
    C1 0.018(2) 0.016(2) 0.012(2) 0.0002(18) 0.0018(16) 0.0017(17)
    C2 0.020(2) 0.028(3) 0.014(2) -0.003(2) 0.0005(17) 0.004(2)
    C3 0.027(3) 0.023(3) 0.019(2) 0.003(2) 0.0066(19) -0.004(2)
    C4 0.018(2) 0.009(2) 0.020(2) 0.0005(18) 0.0020(17) 0.0024(18)
    C5 0.013(2) 0.014(2) 0.024(2) 0.0019(18) 0.0033(17) 0.0062(19)
_geom_special_details
;
All e.s.d.'s (except the e.s.d. in the dihedral angle between two l.s. planes)
are estimated using the full covariance matrix. The cell e.s.d.'s are taken
into account individually in the estimation of e.s.d.'s in distances, angles
and torsion angles; correlations between e.s.d.'s in cell parameters are only
used when they are defined by crystal symmetry. An approximate (isotropic)
treatment of cell e.s.d.'s is used for estimating e.s.d.'s involving l.s.
planes.
;
loop_
    _geom_bond_atom_site_label_1
    _geom_bond_atom_site_label_2
    _geom_bond_site_symmetry_2
    _geom_bond_distance
    _geom_bond_publ_flag
    Pd1 N2 . 2.006(3) ?
    Pd1 N1 . 2.029(3) ?
    Pd1 O1 . 2.056(3) ?
    Pd1 Cl1 . 2.3083(11) ?
    P1 O2 . 1.500(3) ?
    P1 O1 . 1.530(3) ?
    P1 O3 . 1.561(3) ?
    P1 C1 . 1.844(4) ?
    N1 C4 . 1.490(5) ?
    N1 C1 . 1.511(5) ?
    N1 H1N . 0.86(5) ?
    N2 C5 . 1.471(5) ?
    N2 H21N . 0.96(5) ?
    N2 H22N . 0.76(5) ?
    O3 H3O . 0.77(3) ?
    O4 H41O . 0.79(5) ?
    O4 H42O . 0.79(6) ?
    C1 C3 . 1.523(6) ?
    C1 C2 . 1.538(6) ?
    C2 H2A . 0.9800 ?
    C2 H2B . 0.9800 ?
    C2 H2C . 0.9800 ?
    C3 H3A . 0.9800 ?
    C3 H3B . 0.9800 ?
    C3 H3C . 0.9800 ?
    C4 C5 . 1.511(6) ?
    C4 H4A . 0.9900 ?
    C4 H4B . 0.9900 ?
    C5 H5A . 0.9900 ?
    C5 H5B . 0.9900 ?
loop_
    _geom_angle_atom_site_label_1
    _geom_angle_atom_site_label_2
    _geom_angle_atom_site_label_3
    _geom_angle_site_symmetry_1
    _geom_angle_site_symmetry_3
    _geom_angle
    _geom_angle_publ_flag
    N2 Pd1 N1 . . 84.95(14) ?
    N2 Pd1 O1 . . 171.76(13) ?
    N1 Pd1 O1 . . 87.95(12) ?
    N2 Pd1 Cl1 . . 92.89(11) ?
    N1 Pd1 Cl1 . . 177.67(10) ?
    O1 Pd1 Cl1 . . 94.26(9) ?
    O2 P1 O1 . . 114.59(18) ?
    O2 P1 O3 . . 112.56(16) ?
    O1 P1 O3 . . 107.83(17) ?
    O2 P1 C1 . . 111.12(19) ?
    O1 P1 C1 . . 105.66(18) ?
    O3 P1 C1 . . 104.36(19) ?
    C4 N1 C1 . . 118.5(3) ?
    C4 N1 Pd1 . . 107.3(2) ?
    C1 N1 Pd1 . . 110.9(3) ?
    C4 N1 H1N . . 105(3) ?
    C1 N1 H1N . . 112(3) ?
    Pd1 N1 H1N . . 101(3) ?
    C5 N2 Pd1 . . 108.9(2) ?
    C5 N2 H21N . . 114(3) ?
    Pd1 N2 H21N . . 111(3) ?
    C5 N2 H22N . . 111(4) ?
    Pd1 N2 H22N . . 103(3) ?
    H21N N2 H22N . . 109(4) ?
    P1 O1 Pd1 . . 112.20(17) ?
    P1 O3 H3O . . 121(4) ?
    H41O O4 H42O . . 97(5) ?
    N1 C1 C3 . . 110.7(3) ?
    N1 C1 C2 . . 110.2(3) ?
    C3 C1 C2 . . 111.8(4) ?
    N1 C1 P1 . . 103.1(3) ?
    C3 C1 P1 . . 111.8(3) ?
    C2 C1 P1 . . 108.9(3) ?
    C1 C2 H2A . . 109.5 ?
    C1 C2 H2B . . 109.5 ?
    H2A C2 H2B . . 109.5 ?
    C1 C2 H2C . . 109.5 ?
    H2A C2 H2C . . 109.5 ?
    H2B C2 H2C . . 109.5 ?
    C1 C3 H3A . . 109.5 ?
    C1 C3 H3B . . 109.5 ?
    H3A C3 H3B . . 109.5 ?
    C1 C3 H3C . . 109.5 ?
    H3A C3 H3C . . 109.5 ?
    H3B C3 H3C . . 109.5 ?
    N1 C4 C5 . . 106.8(3) ?
    N1 C4 H4A . . 110.4 ?
    C5 C4 H4A . . 110.4 ?
    N1 C4 H4B . . 110.4 ?
    C5 C4 H4B . . 110.4 ?
    H4A C4 H4B . . 108.6 ?
    N2 C5 C4 . . 108.7(3) ?
    N2 C5 H5A . . 109.9 ?
    C4 C5 H5A . . 109.9 ?
    N2 C5 H5B . . 109.9 ?
    C4 C5 H5B . . 109.9 ?
    H5A C5 H5B . . 108.3 ?
loop_
    _geom_torsion_atom_site_label_1
    _geom_torsion_atom_site_label_2
    _geom_torsion_atom_site_label_3
    _geom_torsion_atom_site_label_4
    _geom_torsion_site_symmetry_1
    _geom_torsion_site_symmetry_2
    _geom_torsion_site_symmetry_3
    _geom_torsion_site_symmetry_4
    _geom_torsion
    _geom_torsion_publ_flag
    N2 Pd1 N1 C4 . . . . -18.0(3) ?
    O1 Pd1 N1 C4 . . . . 157.8(3) ?
    N2 Pd1 N1 C1 . . . . -148.9(3) ?
    O1 Pd1 N1 C1 . . . . 26.9(3) ?
    N1 Pd1 N2 C5 . . . . -10.8(3) ?
    Cl1 Pd1 N2 C5 . . . . 168.3(3) ?
    O2 P1 O1 Pd1 . . . . -149.06(16) ?
    O3 P1 O1 Pd1 . . . . 84.75(19) ?
    C1 P1 O1 Pd1 . . . . -26.4(2) ?
    N1 Pd1 O1 P1 . . . . 3.43(18) ?
    Cl1 Pd1 O1 P1 . . . . -175.86(15) ?
    C4 N1 C1 C3 . . . . 71.7(5) ?
    Pd1 N1 C1 C3 . . . . -163.6(3) ?
    C4 N1 C1 C2 . . . . -52.6(5) ?
    Pd1 N1 C1 C2 . . . . 72.2(4) ?
    C4 N1 C1 P1 . . . . -168.6(3) ?
    Pd1 N1 C1 P1 . . . . -43.9(3) ?
    O2 P1 C1 N1 . . . . 170.2(2) ?
    O1 P1 C1 N1 . . . . 45.4(3) ?
    O3 P1 C1 N1 . . . . -68.2(3) ?
    O2 P1 C1 C3 . . . . -70.8(3) ?
    O1 P1 C1 C3 . . . . 164.3(3) ?
    O3 P1 C1 C3 . . . . 50.7(3) ?
    O2 P1 C1 C2 . . . . 53.2(3) ?
    O1 P1 C1 C2 . . . . -71.6(3) ?
    O3 P1 C1 C2 . . . . 174.8(3) ?
    C1 N1 C4 C5 . . . . 168.9(3) ?
    Pd1 N1 C4 C5 . . . . 42.4(4) ?
    Pd1 N2 C5 C4 . . . . 37.5(4) ?
    N1 C4 C5 N2 . . . . -53.3(4) ?
loop_
    _geom_hbond_atom_site_label_D
    _geom_hbond_atom_site_label_H
    _geom_hbond_atom_site_label_A
    _geom_hbond_site_symmetry_A
    _geom_hbond_distance_DH
    _geom_hbond_distance_HA
    _geom_hbond_distance_DA
    _geom_hbond_angle_DHA
    N1 H1N Cl1 2_565 0.86(5) 2.48(5) 3.326(4) 169(4)
    N2 H21N O3 2_565 0.96(5) 1.98(5) 2.937(5) 177(4)
    N2 H22N Cl1 2_665 0.76(5) 2.68(5) 3.365(4) 151(4)
    O3 H3O O2 2_566 0.77(3) 1.75(3) 2.509(4) 168(6)
    O4 H41O O2 2_666 0.79(5) 2.14(6) 2.911(5) 166(5)
    O4 H42O O1 . 0.79(6) 2.08(6) 2.854(5) 167(5)
data_global
_journal_date_recd_electronic     2009-12-22
_journal_date_accepted     2010-01-14
_journal_name_full     'Acta Crystallographica, Section E'
_journal_year     2010
_journal_volume     66
_journal_issue      2
_journal_page_first     m182
_journal_page_last     m182
_journal_paper_category     QM
_journal_coeditor_code     IM2173
_publ_contact_author_name     'Anatolij Dudko'
_publ_contact_author_address
;
Institute of General and Inorganic Chemistry, NAS Ukraine
Kyiv
prosp. Palladina 32/34
03680
Ukraine
;
_publ_contact_author_email     'dudco_anatolij@ukr.net'
_publ_contact_author_fax     '+380444243070'
_publ_contact_author_phone     '+380632019697'
_publ_section_title
;\
{[1-(2-Aminoethylamino)-1-methylethyl]phosphonato-\k^3^<i>N</i>,<i>N</i>',\
<i>O</i>}chloridopalladium(II) monohydrate
;
loop_
    _publ_author_name
    _publ_author_footnote
    _publ_author_address
    'Dudko, Anatolij' .
;
Institute of General and Inorganic Chemistry, NAS Ukraine
Kyiv
prosp. Palladina 32/34
03680 Ukraine
;
    'Bon, Vladimir' .
;
Institute of General and Inorganic Chemistry, NAS Ukraine
Kyiv
prosp. Palladina 32/34
03680 Ukraine
;
    'Kozachkova, Alexandra' .
;
Institute of General and Inorganic Chemistry, NAS Ukraine
Kyiv
prosp. Palladina 32/34
03680 Ukraine
;
    'Tsaryk, Natalia' .
;
Institute of General and Inorganic Chemistry, NAS Ukraine
Kyiv
prosp. Palladina 32/34
03680 Ukraine
;
    'Pekhnyo, Vasily' .
;
Institute of General and Inorganic Chemistry, NAS Ukraine
Kyiv
prosp. Palladina 32/34
03680 Ukraine
;
