# Supplementary material for: {[1-(2-Amino­ethyl­amino)-1-methyl­ethyl]phospho­nato-κ3 N,N′,O}chloridopalladium(II) monohydrate
Source: Acta Crystallogr Sect E Struct Rep Online. 2010 Jan 20;66(Pt 2):m182. doi: 10.1107/S1600536810001765 (PMC2979859; doi:10.1107/S1600536810001765)
Supplement: Supplementary file 2 [file e-66-0m182-Isup2.hkl]

# 
# h,k,l, Fc-squared, Fo-squared, sigma(Fo-squared) and status flag 
# 
data_I
_shelx_title ' 231 in P-1' 
_shelx_refln_list_code          4 
_shelx_F_calc_maximum      147.32 
_exptl_crystal_F_000       340.00 
_reflns_d_resolution_high  0.8002 
 
loop_ 
 _symmetry_equiv_pos_as_xyz 
 'x, y, z' 
 '-x, -y, -z' 
 
_cell_length_a     7.2158 
_cell_length_b     7.8981 
_cell_length_c    10.3179 
_cell_angle_alpha  97.968 
_cell_angle_beta   98.403 
_cell_angle_gamma  95.894 
 
_shelx_F_squared_multiplier     1.000 
 
loop_ 
 _refln_index_h 
 _refln_index_k 
 _refln_index_l 
 _refln_F_squared_calc 
 _refln_F_squared_meas 
 _refln_F_squared_sigma 
 _refln_observed_status 
   1   0   0      724.62      808.20     35.21 o 
   2   0   0    21702.27    25064.52    482.58 o 
   3   0   0     5967.24     6653.97     79.39 o 
   4   0   0     7547.87     8163.69    107.57 o 
   5   0   0     1095.05     1136.04     34.59 o 
   6   0   0      904.06      893.09     34.56 o 
   7   0   0      435.06      562.90     46.55 o 
   8   0   0      182.75      235.76     67.06 o 
  -8   1   0        1.53      -19.65     19.65 o 
  -7   1   0      480.34      516.77     38.64 o 
  -6   1   0      267.51      263.78     23.05 o 
  -5   1   0     1476.56     1512.17     38.97 o 
  -4   1   0      111.99       75.86     11.91 o 
  -3   1   0     1708.97     1837.35     38.79 o 
  -2   1   0     4819.65     5189.54    177.98 o 
  -1   1   0     7105.67     7815.87    172.30 o 
   0   1   0    17702.01    19936.51    391.30 o 
   1   1   0       26.29       10.94      6.24 o 
   2   1   0    12032.91    13004.15    142.71 o 
   3   1   0     1360.92     1317.57     27.95 o 
   4   1   0     6595.46     6861.59     90.03 o 
   5   1   0     1032.13      962.53     54.39 o 
   6   1   0     1217.66     1364.29     61.27 o 
   7   1   0     1135.14     1085.63     83.57 o 
   8   1   0      539.46      482.41     57.34 o 
  -8   2   0       31.27       32.77     25.78 o 
  -7   2   0     1856.82     1898.68     72.93 o 
  -6   2   0      182.08      163.45     26.40 o 
  -5   2   0     2178.83     2241.25     48.26 o 
  -4   2   0       66.42       76.31     11.77 o 
  -3   2   0     2336.85     2290.58    106.83 o 
  -2   2   0     4203.19     4309.92     51.49 o 
  -1   2   0     3568.63     3575.46     44.83 o 
   0   2   0     2781.60     2844.56     40.97 o 
   1   2   0     2851.12     2997.93     55.63 o 
   2   2   0     3937.91     3805.79     80.59 o 
   3   2   0      401.41      361.78     14.97 o 
   4   2   0      625.45      618.44     21.80 o 
   5   2   0     2092.54     2139.84     61.98 o 
   6   2   0      410.04      427.15     71.19 o 
   7   2   0      693.33      749.20     67.92 o 
   8   2   0      138.58      198.14     35.43 o 
  -8   3   0      275.66      312.38     51.13 o 
  -7   3   0     2410.67     2369.71    101.12 o 
  -6   3   0      378.29      282.33     41.11 o 
  -5   3   0     1869.43     1884.30     67.01 o 
  -4   3   0     1096.10     1143.34     42.07 o 
  -3   3   0     8280.97     8375.68    106.48 o 
  -2   3   0     2235.90     2148.32     51.66 o 
  -1   3   0     6290.62     6363.66     67.18 o 
   0   3   0     8706.42     9003.53     78.97 o 
   1   3   0      777.19      742.61     17.64 o 
   2   3   0     3365.14     3504.19     73.06 o 
   3   3   0        0.35       -9.60      9.84 o 
   4   3   0     1305.95     1302.76     50.86 o 
   5   3   0      768.58      773.97     47.74 o 
   6   3   0      136.16      180.69     38.26 o 
   7   3   0      189.71      205.25     42.85 o 
   8   3   0        6.51        1.01     23.56 o 
  -8   4   0        1.23        8.83     31.61 o 
  -7   4   0      479.41      530.53     62.51 o 
  -6   4   0      251.30      222.95     42.56 o 
  -5   4   0      647.63      581.64     55.39 o 
  -4   4   0      395.44      409.29     42.22 o 
  -3   4   0     3465.26     3350.01     62.81 o 
  -2   4   0     1592.62     1511.79     26.68 o 
  -1   4   0     2306.69     2529.30     38.54 o 
   0   4   0     7674.52     7653.69     68.16 o 
   1   4   0     1969.97     1992.18     43.68 o 
   2   4   0     3780.56     3777.70     66.35 o 
   3   4   0       48.68       30.05     15.72 o 
   4   4   0     4433.42     4490.55    103.25 o 
   5   4   0       11.27       64.35     20.39 o 
   6   4   0      576.33      626.84     78.67 o 
   7   4   0      119.65      125.04     39.71 o 
  -8   5   0       38.46       45.13     34.45 o 
  -7   5   0       98.27      106.88     38.94 o 
  -6   5   0       26.05       22.55     47.59 o 
  -5   5   0      149.97      179.58     30.86 o 
  -4   5   0       93.39       93.86     23.71 o 
  -3   5   0      488.86      537.62     39.25 o 
  -2   5   0      701.54      727.79     26.64 o 
  -1   5   0     1661.81     1691.77     31.05 o 
   0   5   0     2481.39     2509.50     34.41 o 
   1   5   0      580.80      566.18     24.01 o 
   2   5   0     4742.21     4528.89     99.91 o 
   3   5   0      131.48       96.79     22.91 o 
   4   5   0     4421.96     4292.93    106.06 o 
   5   5   0       91.92       94.65     26.28 o 
   6   5   0     1396.85     1569.57     89.28 o 
   7   5   0       70.87       91.36     46.82 o 
  -7   6   0     1066.42      855.85    135.46 o 
  -6   6   0       54.17       77.94     34.55 o 
  -5   6   0      532.17      505.26     47.44 o 
  -4   6   0      273.86      278.08     34.04 o 
  -3   6   0      997.71     1097.01     52.73 o 
  -2   6   0       37.04       37.92     11.27 o 
  -1   6   0     1699.06     1782.55     55.53 o 
   0   6   0        2.25        2.24     14.71 o 
   1   6   0      974.48      963.90     48.00 o 
   2   6   0     1331.03     1374.25     58.59 o 
   3   6   0      584.34      551.20     44.34 o 
   4   6   0     1605.72     1474.01     83.69 o 
   5   6   0      171.06      197.65     35.16 o 
   6   6   0     1162.11     1115.67    191.39 o 
  -6   7   0       15.41       45.73     24.84 o 
  -5   7   0      937.27     1081.18     58.54 o 
  -4   7   0        6.17      -14.90     23.36 o 
  -3   7   0     2362.62     2460.92     67.36 o 
  -2   7   0       10.09       -2.00     16.38 o 
  -1   7   0     1801.53     2040.16    150.38 o 
   0   7   0       92.69       94.79     31.80 o 
   1   7   0     2398.43     2400.21     76.40 o 
   2   7   0      316.73      275.24     35.39 o 
   3   7   0      829.43      865.72     61.24 o 
   4   7   0      936.49      897.26     87.33 o 
   5   7   0       36.32       20.73     28.32 o 
  -5   8   0      780.52      758.22     52.68 o 
  -4   8   0        5.71       -2.33     19.33 o 
  -3   8   0     1737.08     1684.35    133.87 o 
  -2   8   0       64.13       51.33     51.85 o 
  -1   8   0     2660.26     2708.64    162.76 o 
   0   8   0      262.72      276.77     72.74 o 
   1   8   0     3646.49     3509.60    126.85 o 
   2   8   0      714.50      738.98     70.43 o 
   3   8   0     1670.24     1649.73     75.80 o 
   4   8   0     1337.28     1274.17     91.70 o 
  -4   9   0      180.48      119.94     67.06 o 
  -3   9   0      415.62      513.04     99.31 o 
  -2   9   0        8.66       12.90     53.91 o 
  -1   9   0      936.40     1148.61    133.36 o 
   0   9   0        0.57        4.90     47.72 o 
   1   9   0     1265.55     1530.36    134.90 o 
   2   9   0      463.80      447.79     93.12 o 
  -2  -9   1     1705.57     1761.57     98.98 o 
  -1  -9   1      335.38      335.32     75.32 o 
   0  -9   1     1476.94     1808.42    143.42 o 
   1  -9   1     1514.84     1637.93    138.51 o 
   2  -9   1      345.26      338.42     76.35 o 
   3  -9   1     1107.10      992.30    118.65 o 
   4  -9   1        7.85        8.00     54.94 o 
  -4  -8   1      339.94      289.75     55.65 o 
  -3  -8   1       55.91       18.96     24.02 o 
  -2  -8   1      922.94      910.23     82.45 o 
  -1  -8   1      350.53      276.17     46.33 o 
   0  -8   1     2026.51     2016.02     95.24 o 
   1  -8   1     1794.42     2041.70     98.02 o 
   2  -8   1     1061.38     1202.30     76.20 o 
   3  -8   1     2117.01     2306.14    101.13 o 
   4  -8   1      195.59      183.66     29.22 o 
   5  -8   1     1331.91     1491.54    151.11 o 
  -5  -7   1       17.63      -10.44     25.62 o 
  -4  -7   1      267.59      241.57     37.24 o 
  -3  -7   1        8.49       -6.65     20.61 o 
  -2  -7   1      369.82      360.04     37.81 o 
  -1  -7   1      349.48      327.20     50.25 o 
   0  -7   1      661.81      713.53     47.04 o 
   1  -7   1     1698.34     1782.84     64.99 o 
   2  -7   1       40.72       57.09     22.85 o 
   3  -7   1     2194.64     2256.86     72.86 o 
   4  -7   1        0.75       -9.16     20.10 o 
   5  -7   1     1424.01     1381.94     68.05 o 
   6  -7   1       34.65       57.20     35.72 o 
  -6  -6   1      849.17      909.90    111.96 o 
  -5  -6   1      152.36      183.43     34.99 o 
  -4  -6   1     1135.96     1155.57     61.39 o 
  -3  -6   1      225.44      222.38     32.55 o 
  -2  -6   1     2061.77     2044.57     69.73 o 
  -1  -6   1        0.05      -12.40     14.75 o 
   0  -6   1     3128.83     3242.10     88.01 o 
   1  -6   1     1312.17     1437.65     46.31 o 
   2  -6   1      554.51      621.37     38.90 o 
   3  -6   1     1879.58     1754.68     54.53 o 
   4  -6   1        8.58       16.90     20.74 o 
   5  -6   1     1311.74     1440.92     80.25 o 
   6  -6   1      182.65      218.69     43.34 o 
   7  -6   1      745.02      659.38    154.64 o 
  -7  -5   1       95.85       96.41     39.15 o 
  -6  -5   1     1576.37     1666.50     78.08 o 
  -5  -5   1       64.78       81.91     25.76 o 
  -4  -5   1     1712.88     1804.08     68.84 o 
  -3  -5   1      350.15      380.14     36.88 o 
  -2  -5   1     4132.43     3933.63    121.42 o 
  -1  -5   1      565.35      560.54     29.67 o 
   0  -5   1     6584.29     6480.27     74.75 o 
   1  -5   1       38.48      183.57     28.69 o 
   2  -5   1     3862.38     3961.99     73.97 o 
   3  -5   1      152.80      153.00     17.40 o 
   4  -5   1     1113.91     1116.05     52.52 o 
   5  -5   1      494.00      460.16     41.15 o 
   6  -5   1       52.49       35.96     29.34 o 
   7  -5   1      131.56      114.92     54.04 o 
   8  -5   1       31.23       19.95     32.22 o 
  -7  -4   1       95.42       64.45     43.46 o 
  -6  -4   1      414.22      483.88     44.74 o 
  -5  -4   1        4.81      -19.30     19.30 o 
  -4  -4   1      248.06      271.64     36.78 o 
  -3  -4   1      142.93      123.23     21.19 o 
  -2  -4   1     1985.15     1847.35     44.42 o 
  -1  -4   1      204.24      202.50     17.60 o 
   0  -4   1     4247.38     4008.54     52.24 o 
   1  -4   1      457.41      502.54     37.59 o 
   2  -4   1     3237.02     2966.49     44.07 o 
   3  -4   1      470.84      479.61     30.72 o 
   4  -4   1     1716.41     1684.81     56.88 o 
   5  -4   1     1199.85     1166.52     65.48 o 
   6  -4   1      265.43      211.34     37.95 o 
   7  -4   1      281.07      230.28     42.87 o 
   8  -4   1        8.78       19.24     31.55 o 
  -8  -3   1      110.66      153.02     37.74 o 
  -7  -3   1      474.42      373.15    106.92 o 
  -6  -3   1       91.34      120.33     26.37 o 
  -5  -3   1        8.97       -2.49     17.61 o 
  -4  -3   1       23.43       20.28     14.72 o 
  -3  -3   1      494.35      452.31     19.26 o 
  -2  -3   1        2.27       -7.20      7.20 o 
  -1  -3   1      216.66      234.96     17.65 o 
   0  -3   1     1677.71     1456.88     24.66 o 
   1  -3   1       73.67       86.65     11.86 o 
   2  -3   1     2110.39     2090.16     36.02 o 
   3  -3   1     1265.61     1249.30     27.42 o 
   4  -3   1     2505.46     2598.42     53.27 o 
   5  -3   1     3327.98     3295.21     82.34 o 
   6  -3   1      300.17      310.09     41.54 o 
   7  -3   1     1701.26     1797.76    148.70 o 
   8  -3   1       26.70       69.54     34.25 o 
  -8  -2   1      198.33      215.21     38.44 o 
  -7  -2   1     1343.70     1404.18     64.35 o 
  -6  -2   1      472.98      457.17     38.93 o 
  -5  -2   1      618.37      651.11     42.75 o 
  -4  -2   1       46.19       33.94      7.86 o 
  -3  -2   1     2380.84     2337.00     31.30 o 
  -2  -2   1       31.76       19.47      6.61 o 
  -1  -2   1     1374.00     1454.62     61.30 o 
   0  -2   1       67.26       66.45      9.90 o 
   1  -2   1     1782.56     2032.81     32.42 o 
   2  -2   1      293.19      327.86     15.43 o 
   3  -2   1        8.31       14.98      7.28 o 
   4  -2   1     2097.86     2266.28     44.87 o 
   5  -2   1     1087.35     1096.39     49.63 o 
   6  -2   1      156.78      194.43     24.49 o 
   7  -2   1     1315.28     1400.42     55.43 o 
   8  -2   1       22.12       -0.23     24.01 o 
  -8  -1   1      213.18      195.92     33.66 o 
  -7  -1   1      491.45      528.89     72.19 o 
  -6  -1   1     1128.33     1125.68     36.92 o 
  -5  -1   1      669.05      631.10     32.66 o 
  -4  -1   1      510.62      487.11     20.84 o 
  -3  -1   1     2592.89     2704.97     40.69 o 
  -2  -1   1     4709.88     4610.50     62.34 o 
  -1  -1   1     3209.91     3383.59     75.83 o 
   0  -1   1     6839.66     6809.12    151.67 o 
   1  -1   1     1057.35      512.27     24.76 o 
   2  -1   1     6592.68     7666.80     83.01 o 
   3  -1   1      164.80      183.77     13.58 o 
   4  -1   1     4502.67     4768.99     70.15 o 
   5  -1   1      564.14      566.46     29.52 o 
   6  -1   1      342.95      365.05     34.29 o 
   7  -1   1      354.23      359.69     33.11 o 
   8  -1   1       64.76       65.41     24.13 o 
  -8   0   1       30.00        7.48     35.85 o 
  -7   0   1      519.70      525.71     36.48 o 
  -6   0   1      409.36      426.49     26.99 o 
  -5   0   1      277.38      315.78     21.57 o 
  -4   0   1      288.45      265.90     15.88 o 
  -3   0   1     1444.05     1645.04     40.28 o 
  -2   0   1     4828.13     5099.92     65.43 o 
  -1   0   1     6315.66     6995.00    107.06 o 
   0   0   1     7304.86     8217.48    169.47 o 
   1   0   1     5435.58     6008.58     87.03 o 
   2   0   1    21018.08    22661.00    267.28 o 
   3   0   1     1720.92     1843.01     30.71 o 
   4   0   1    11217.70    11551.01    125.21 o 
   5   0   1      563.36      544.30     27.55 o 
   6   0   1     2984.63     3169.45     64.75 o 
   7   0   1      316.99      330.04     29.26 o 
   8   0   1      418.00      482.95     70.26 o 
  -8   1   1      105.60      111.09     25.28 o 
  -7   1   1     1238.47     1264.97     58.73 o 
  -6   1   1      116.93      110.92     17.00 o 
  -5   1   1      484.09      450.20     24.30 o 
  -4   1   1        6.91       10.22      6.35 o 
  -3   1   1     2232.85     2208.62     33.29 o 
  -2   1   1        5.06       12.94      5.33 o 
  -1   1   1      359.78      355.09     13.51 o 
   0   1   1      202.35      178.98     10.60 o 
   1   1   1     3523.94     3584.02     58.02 o 
   2   1   1     4180.60     4092.73     52.17 o 
   3   1   1      403.51      460.76     16.27 o 
   4   1   1     6351.76     6336.33     75.64 o 
   5   1   1      518.21      512.88     25.28 o 
   6   1   1     2787.92     2812.97     63.36 o 
   7   1   1      641.57      715.22     78.32 o 
   8   1   1      927.25     1052.57    125.10 o 
  -8   2   1       12.31       36.75     23.85 o 
  -7   2   1     2196.58     2167.57     76.56 o 
  -6   2   1       81.34       87.52     22.05 o 
  -5   2   1     2470.17     2526.03     55.63 o 
  -4   2   1       70.95       75.36     12.36 o 
  -3   2   1     3478.63     3366.91     46.71 o 
  -2   2   1       61.11       63.34     12.43 o 
  -1   2   1      819.68      767.52     23.40 o 
   0   2   1      144.90      152.21     11.27 o 
   1   2   1     5752.75     5970.44    111.78 o 
   2   2   1      942.53      908.46     17.62 o 
   3   2   1      306.83      310.58     15.24 o 
   4   2   1     3285.80     3341.53     64.53 o 
   5   2   1      118.72      156.82     66.55 o 
   6   2   1      983.03     1066.84     94.66 o 
   7   2   1      516.84      615.84     65.02 o 
   8   2   1      590.98      598.78     67.32 o 
  -8   3   1       97.12       94.66     30.37 o 
  -7   3   1     2854.33     2877.48    114.14 o 
  -6   3   1      211.39      172.25     33.20 o 
  -5   3   1     6232.31     6084.45    149.47 o 
  -4   3   1      513.12      552.40     29.70 o 
  -3   3   1     5379.83     5411.41     79.53 o 
  -2   3   1     3562.47     3732.40     62.03 o 
  -1   3   1     6691.18     6743.68     69.95 o 
   0   3   1      122.84      144.74      8.72 o 
   1   3   1     5385.02     5596.96     78.84 o 
   2   3   1     1595.09     1487.78     98.66 o 
   3   3   1     2519.01     2506.08     60.85 o 
   4   3   1     1454.62     1431.01     49.49 o 
   5   3   1      227.28      351.06     64.23 o 
   6   3   1      533.21      454.23     72.48 o 
   7   3   1       17.78       75.92     33.25 o 
  -8   4   1      349.37      329.54     77.67 o 
  -7   4   1      551.29      491.91     46.06 o 
  -6   4   1      290.68      277.73     43.66 o 
  -5   4   1     1184.13     1094.96     77.38 o 
  -4   4   1       27.05       16.65     17.78 o 
  -3   4   1     1891.32     1859.35     46.62 o 
  -2   4   1      366.67      355.66     18.18 o 
  -1   4   1     2424.91     2426.36     34.37 o 
   0   4   1      262.33      268.65     13.08 o 
   1   4   1     2651.08     2577.71     51.74 o 
   2   4   1     2858.01     2774.80     56.98 o 
   3   4   1     1690.11     1779.84     60.21 o 
   4   4   1     1868.68     1781.82     62.37 o 
   5   4   1      159.01      175.10     35.75 o 
   6   4   1     1525.27     1613.14     88.55 o 
   7   4   1        5.50       29.15     42.82 o 
  -8   5   1      487.47      446.68     69.78 o 
  -7   5   1      439.46      331.53     40.30 o 
  -6   5   1      355.82      403.39     42.78 o 
  -5   5   1      200.96      205.26     27.27 o 
  -4   5   1       41.66       18.64     19.02 o 
  -3   5   1       89.84      100.64     21.38 o 
  -2   5   1       35.87       45.89     11.12 o 
  -1   5   1       88.70       99.14     10.87 o 
   0   5   1        0.40       -4.61      6.02 o 
   1   5   1     1052.69     1025.20     36.12 o 
   2   5   1      402.16      425.30     56.47 o 
   3   5   1      491.32      490.90     39.70 o 
   4   5   1     1621.80     1718.79     66.60 o 
   5   5   1      238.53      190.10     38.93 o 
   6   5   1     2035.80     1935.09    143.29 o 
  -7   6   1      971.43      967.15     66.88 o 
  -6   6   1      456.80      472.37     61.94 o 
  -5   6   1     2186.29     2044.95     66.27 o 
  -4   6   1       49.36       68.84     20.29 o 
  -3   6   1      797.24      791.41     35.40 o 
  -2   6   1        1.42       -9.34      9.34 o 
  -1   6   1       83.07       64.34     17.76 o 
   0   6   1       95.34      108.84     17.50 o 
   1   6   1      351.56      404.01     36.28 o 
   2   6   1       38.35       16.00     17.72 o 
   3   6   1      153.03      237.67     82.22 o 
   4   6   1      136.41      138.03     28.70 o 
   5   6   1      318.68      351.83     50.69 o 
   6   6   1      459.79      479.17    115.17 o 
  -6   7   1      197.04      172.40     31.27 o 
  -5   7   1     1939.32     2061.13     89.93 o 
  -4   7   1       42.32       53.62     20.43 o 
  -3   7   1     1343.47     1290.12     44.29 o 
  -2   7   1       21.06       38.83     25.28 o 
  -1   7   1     1948.19     2111.50    140.06 o 
   0   7   1       45.38       42.56     49.52 o 
   1   7   1     1339.17     1415.26     78.56 o 
   2   7   1       43.85       33.19     21.33 o 
   3   7   1     1295.39     1398.34     65.94 o 
   4   7   1       28.40       48.09     27.97 o 
   5   7   1      711.63      508.71     60.92 o 
  -5   8   1      554.88      585.82     48.28 o 
  -4   8   1        1.64       -6.83     19.22 o 
  -3   8   1      907.25     1040.79    126.65 o 
  -2   8   1        0.77      -18.83     49.01 o 
  -1   8   1     1060.36      845.27    109.88 o 
   0   8   1        4.92       -4.38     49.27 o 
   1   8   1     1522.41     1452.72    126.13 o 
   2   8   1        7.71       54.94     32.91 o 
   3   8   1     1963.55     2026.25     84.67 o 
  -4   9   1      270.02      198.10     81.51 o 
  -2   9   1      203.63      205.06     77.90 o 
  -1   9   1       94.49      111.17     69.39 o 
   0   9   1        1.95      -18.31     54.94 o 
   1   9   1      345.19      442.88     91.31 o 
  -2  -9   2      777.80      747.51    107.30 o 
  -1  -9   2       19.61        4.11     32.01 o 
   1  -9   2       78.61       82.03     57.00 o 
   2  -9   2     1314.25     1380.14     84.68 o 
   3  -9   2      732.98      717.76    186.88 o 
   4  -9   2      922.25      898.17     79.34 o 
  -4  -8   2       86.56       96.25     32.78 o 
  -3  -8   2      114.92       76.86     28.76 o 
  -2  -8   2      442.37      444.06     55.66 o 
  -1  -8   2       54.49      102.69     35.88 o 
   0  -8   2      501.98      488.50     56.90 o 
   1  -8   2      248.10      300.06     49.52 o 
   2  -8   2     1551.83     1661.76     84.34 o 
   3  -8   2      662.12      735.32     55.14 o 
   4  -8   2     1550.00     1704.24     95.91 o 
   5  -8   2     1592.29     1662.33    122.39 o 
  -5  -7   2       68.77       73.52     30.94 o 
  -4  -7   2      419.46      425.81     47.29 o 
  -3  -7   2        3.40        8.02     20.99 o 
  -2  -7   2      536.14      506.79     44.09 o 
  -1  -7   2       71.92       51.78     23.09 o 
   0  -7   2      220.17      226.80     34.00 o 
   1  -7   2      431.72      449.84     33.34 o 
   2  -7   2      825.06      892.63     43.81 o 
   3  -7   2      678.11      710.18     43.74 o 
   4  -7   2      412.95      424.11     48.90 o 
   5  -7   2     2370.04     2353.12    104.69 o 
   6  -7   2      144.63      211.26     89.89 o 
  -6  -6   2     1477.23     1533.67     96.48 o 
  -5  -6   2      366.29      384.09     59.65 o 
  -4  -6   2     2832.48     2862.34     91.66 o 
  -3  -6   2      534.87      465.57     41.81 o 
  -2  -6   2     2443.58     2271.37     73.98 o 
  -1  -6   2        0.71       -1.01     12.92 o 
   0  -6   2     3014.08     2976.92     78.45 o 
   1  -6   2       95.68      170.13     44.11 o 
   2  -6   2     2416.50     2416.71     54.15 o 
   3  -6   2      216.17      193.33     22.05 o 
   4  -6   2     1853.52     1941.27     87.34 o 
   5  -6   2     1193.26     1098.32     76.87 o 
   6  -6   2      261.39      176.79     39.78 o 
   7  -6   2      961.58      838.90     77.84 o 
  -7  -5   2      542.31      631.16     95.05 o 
  -6  -5   2     1356.92     1331.57     68.31 o 
  -5  -5   2      777.09      810.13     57.12 o 
  -4  -5   2     2593.17     2650.55     82.43 o 
  -3  -5   2      446.73      412.39     54.52 o 
  -2  -5   2     5025.90     4904.49     86.17 o 
  -1  -5   2      163.74      134.12     17.11 o 
   0  -5   2     4952.16     4849.37     78.51 o 
   1  -5   2      751.39      981.51     36.68 o 
   2  -5   2     4692.21     4562.17     69.37 o 
   3  -5   2        0.30       -7.26     10.84 o 
   4  -5   2     4519.65     4568.23     78.36 o 
   5  -5   2       69.00       68.91     26.29 o 
   6  -5   2      835.59      627.38     88.34 o 
   7  -5   2      434.72      426.84     77.90 o 
  -7  -4   2      462.35      501.73     49.29 o 
  -6  -4   2      544.23      554.67     74.07 o 
  -5  -4   2      257.09      265.62     33.73 o 
  -4  -4   2      971.51      926.21     47.41 o 
  -3  -4   2       91.79       59.01     14.13 o 
  -2  -4   2     2902.69     2841.19     68.47 o 
  -1  -4   2       27.22       34.01     11.27 o 
   0  -4   2      710.52      694.71     43.37 o 
   1  -4   2       19.47       -0.65      8.83 o 
   2  -4   2     5509.22     5425.30     73.20 o 
   3  -4   2       49.83       48.26     11.19 o 
   4  -4   2     3821.12     3848.45     67.21 o 
   5  -4   2      716.50      655.76     52.85 o 
   6  -4   2     1905.10     1839.58     88.06 o 
   7  -4   2      802.68      626.96     73.26 o 
   8  -4   2      689.65      684.07     75.69 o 
  -8  -3   2       16.22       39.61     27.20 o 
  -7  -3   2     2886.65     2884.64    130.00 o 
  -6  -3   2      330.43      250.07     31.39 o 
  -5  -3   2     1815.05     1734.86     62.88 o 
  -4  -3   2     2550.58     2491.25     65.49 o 
  -3  -3   2      359.19      317.85     16.41 o 
  -2  -3   2     2527.77     2521.09     50.29 o 
  -1  -3   2      538.37      629.20     24.32 o 
   0  -3   2      199.87      263.28     16.07 o 
   1  -3   2       11.25       18.70      7.73 o 
   2  -3   2     2020.41     2117.02     38.13 o 
   3  -3   2        8.03       -0.04      8.51 o 
   4  -3   2     1563.29     1609.72     41.41 o 
   5  -3   2      788.83      769.90     54.49 o 
   6  -3   2     2373.38     2454.93     77.67 o 
   7  -3   2      777.74      804.40     56.48 o 
   8  -3   2      731.85      672.29    126.65 o 
  -8  -2   2        8.13       32.53     23.75 o 
  -7  -2   2     3055.21     3039.02     79.09 o 
  -6  -2   2       64.12       45.11     31.30 o 
  -5  -2   2     4991.43     4982.69     75.65 o 
  -4  -2   2     2306.34     2315.38     36.22 o 
  -3  -2   2     5560.44     5404.34     73.50 o 
  -2  -2   2     1369.20     1414.14     33.54 o 
  -1  -2   2      790.78      824.45     24.58 o 
   0  -2   2     1751.11     1786.93     29.14 o 
   1  -2   2     3636.25     3770.28     48.88 o 
   2  -2   2      388.71      454.47     17.63 o 
   3  -2   2       38.37       39.61     10.07 o 
   4  -2   2     1035.06     1070.39     29.50 o 
   5  -2   2       35.26       13.28     12.29 o 
   6  -2   2      751.46      767.45     35.95 o 
   7  -2   2      261.71      272.58     31.65 o 
   8  -2   2      502.48      571.53     40.76 o 
  -8  -1   2       25.62       19.32     23.77 o 
  -7  -1   2      790.11      868.20     45.07 o 
  -6  -1   2      284.01      303.25     18.42 o 
  -5  -1   2     2892.89     2949.99     45.75 o 
  -4  -1   2     2043.48     1969.79     33.22 o 
  -3  -1   2      879.24      819.41     19.46 o 
  -2  -1   2     3728.63     3798.56     41.23 o 
  -1  -1   2      899.14      880.86     26.03 o 
   0  -1   2     1397.87     1599.95     34.48 o 
   1  -1   2     3953.36     4220.77     84.37 o 
   2  -1   2     3814.83     4106.05     50.30 o 
   3  -1   2      933.59      977.66     26.92 o 
   4  -1   2     2808.45     2793.03     71.99 o 
   5  -1   2      803.35      781.57     31.01 o 
   6  -1   2     1768.59     1882.02     47.02 o 
   7  -1   2       27.73       31.21     16.02 o 
   8  -1   2     1178.30     1235.82     82.87 o 
  -7   0   2      638.34      716.14     28.91 o 
  -6   0   2       52.07       31.79     11.11 o 
  -5   0   2     2408.82     2437.32     41.93 o 
  -4   0   2     1117.22     1118.30     24.84 o 
  -3   0   2      227.50      228.15     10.84 o 
  -2   0   2     6742.17     7009.02     70.87 o 
  -1   0   2      506.06      447.37     24.79 o 
   0   0   2     2861.95     3113.47     47.72 o 
   1   0   2       70.44       73.43      8.03 o 
   2   0   2     8388.59     8422.47     95.25 o 
   3   0   2      889.86      890.13     26.75 o 
   4   0   2     3047.73     2979.37     50.72 o 
   5   0   2      492.51      511.91     26.92 o 
   6   0   2     4515.86     4620.69     76.24 o 
   7   0   2       19.66       32.69     17.11 o 
   8   0   2     2242.54     2308.38     91.53 o 
  -8   1   2      781.11      901.90     59.99 o 
  -7   1   2     1196.73     1262.37     50.15 o 
  -6   1   2     1098.07     1082.28     38.08 o 
  -5   1   2     2691.83     2616.77     52.92 o 
  -4   1   2       65.14       79.20      9.88 o 
  -3   1   2     2091.74     2078.45     30.92 o 
  -2   1   2       20.63       11.69      7.20 o 
  -1   1   2     1135.56     1106.62     21.65 o 
   0   1   2     1201.93     1280.65     51.87 o 
   1   1   2     1353.80     1295.75     28.97 o 
   2   1   2     3217.09     3297.16     46.94 o 
   3   1   2      327.74      288.39     16.48 o 
   4   1   2     1952.59     1932.50     42.16 o 
   5   1   2      239.13      226.43     21.16 o 
   6   1   2     4042.39     4061.00     79.50 o 
   7   1   2        3.71      -17.27     17.27 o 
   8   1   2     2408.59     2547.17    164.05 o 
  -8   2   2      536.77      672.68     53.65 o 
  -7   2   2     2501.59     2508.42     83.35 o 
  -6   2   2      469.70      424.84     43.41 o 
  -5   2   2     7327.28     7436.23    135.77 o 
  -4   2   2      241.11      238.21     16.54 o 
  -3   2   2     8228.24     8046.04    109.25 o 
  -2   2   2      503.84      546.45     16.77 o 
  -1   2   2     5185.99     5333.38     62.31 o 
   0   2   2     1300.97     1329.15     27.94 o 
   1   2   2     5519.08     5684.84     76.38 o 
   2   2   2      195.09      204.88     15.93 o 
   3   2   2     1313.13     1291.50     27.02 o 
   4   2   2      399.36      368.69     21.87 o 
   5   2   2     1912.03     1939.72     66.15 o 
   6   2   2     1237.33     1207.27     78.95 o 
   7   2   2      125.47      144.98     37.31 o 
   8   2   2     1524.25     1725.37    142.13 o 
  -8   3   2      792.79      837.56     62.18 o 
  -7   3   2     1065.27     1042.16     61.97 o 
  -6   3   2      910.52      893.05     77.50 o 
  -5   3   2     6713.80     6468.78    127.86 o 
  -4   3   2       32.66       30.98     11.84 o 
  -3   3   2    11245.22    11189.71    144.37 o 
  -2   3   2      440.16      469.01     24.07 o 
  -1   3   2    15509.50    16384.74    161.00 o 
   0   3   2     2611.76     2732.99     41.87 o 
   1   3   2     5933.82     5946.94     82.46 o 
   2   3   2     1045.64     1020.80     36.20 o 
   3   3   2     2090.12     2098.75     59.95 o 
   4   3   2      154.50      110.84     41.75 o 
   5   3   2     2024.25     1909.02    121.49 o 
   6   3   2      288.19      249.94     60.87 o 
   7   3   2      438.54      381.33    118.91 o 
  -8   4   2     1129.64     1116.66    110.48 o 
  -7   4   2       22.13       24.19     29.29 o 
  -6   4   2     1371.10     1231.23     67.04 o 
  -5   4   2     1105.33     1113.33     51.67 o 
  -4   4   2      426.33      457.87     52.76 o 
  -3   4   2     2066.32     2084.62     51.23 o 
  -2   4   2        1.35        1.35      7.26 o 
  -1   4   2     5187.89     5349.43     58.98 o 
   0   4   2     1001.70      937.60     35.70 o 
   1   4   2     2167.58     2126.30     44.36 o 
   2   4   2     2164.03     2197.34     52.02 o 
   3   4   2     1492.08     1541.06     69.49 o 
   4   4   2      915.70      883.16     58.03 o 
   5   4   2      913.82      958.51     92.34 o 
   6   4   2     1676.07     1777.48     93.75 o 
   7   4   2      264.29      265.42     68.10 o 
  -8   5   2     1371.55     1420.01     79.11 o 
  -7   5   2      169.87      180.05     38.85 o 
  -6   5   2     1934.13     1921.77     76.58 o 
  -5   5   2      945.39      925.77     52.11 o 
  -4   5   2      817.86      804.51     38.25 o 
  -3   5   2     1555.78     1572.78     44.41 o 
  -2   5   2       69.64       80.48     13.89 o 
  -1   5   2     1570.91     1612.88     38.98 o 
   0   5   2      331.10      314.27     22.48 o 
   1   5   2      343.48      351.47     37.83 o 
   2   5   2      316.58      277.94     26.21 o 
   3   5   2      278.48      291.71     33.33 o 
   4   5   2      280.44      310.33     35.16 o 
   5   5   2      658.84      585.92     98.02 o 
   6   5   2      955.18      925.84     83.52 o 
  -7   6   2      443.82      386.57     42.34 o 
  -6   6   2     1911.96     1966.99     69.62 o 
  -5   6   2     1466.18     1394.17     69.36 o 
  -4   6   2     1587.95     1526.54     48.85 o 
  -3   6   2     3029.58     2935.64     63.03 o 
  -2   6   2      712.59      712.35     32.74 o 
  -1   6   2     2860.42     3024.14    100.54 o 
   0   6   2       25.57        6.42     10.91 o 
   1   6   2      703.57      715.17     43.48 o 
   2   6   2        0.00       -9.09     19.38 o 
   3   6   2      116.78      103.72     24.77 o 
   4   6   2        0.17        0.74     19.45 o 
   5   6   2      203.73      255.78     44.96 o 
  -6   7   2      659.63      603.50     55.65 o 
  -5   7   2      689.17      666.83     56.55 o 
  -4   7   2      708.58      703.71     61.99 o 
  -3   7   2     2207.26     2222.14     57.89 o 
  -2   7   2      220.40      248.18     50.56 o 
  -1   7   2     3389.96     3563.42    116.69 o 
   0   7   2       43.76        3.61     45.40 o 
   1   7   2     1732.05     1591.75    123.55 o 
   2   7   2       23.71       32.97     21.87 o 
   3   7   2      952.46     1004.36     59.19 o 
   4   7   2        5.35       15.22     23.29 o 
  -5   8   2        3.56      -21.02     23.31 o 
  -4   8   2      597.07      562.05     44.77 o 
  -3   8   2      506.23      483.73     63.45 o 
  -2   8   2      208.78      149.86     68.87 o 
  -1   8   2     1710.00     1981.50    147.80 o 
   0   8   2       12.08       60.36     61.39 o 
   1   8   2     1246.40     1602.07    135.68 o 
   2   8   2       50.15       28.12     47.46 o 
   3   8   2     1051.15     1021.63    123.30 o 
  -3   9   2        9.95       93.63     67.32 o 
  -2   9   2      509.27      733.84    123.81 o 
  -1   9   2      213.72      240.14     80.99 o 
   0   9   2       92.16       83.31     56.49 o 
   1   9   2      218.62      109.88     60.10 o 
  -2  -9   3      986.19     1109.71    131.42 o 
  -1  -9   3       58.26       60.38     38.64 o 
   0  -9   3      670.89      641.67     69.74 o 
   1  -9   3       28.32       47.30     36.06 o 
   2  -9   3     1044.52     1187.95     79.93 o 
   3  -9   3       28.42       15.00     33.97 o 
   4  -9   3      829.62      657.11    112.46 o 
  -4  -8   3      423.40      401.74     49.34 o 
  -3  -8   3      139.17      106.23     31.12 o 
  -2  -8   3      403.54      392.02     52.98 o 
  -1  -8   3       33.35       55.03     34.69 o 
   0  -8   3      505.55      489.04     44.99 o 
   1  -8   3        9.57       11.68     23.01 o 
   2  -8   3      604.75      661.82     52.70 o 
   3  -8   3      129.12      109.76     28.92 o 
   4  -8   3      857.52      720.43    116.91 o 
   5  -8   3      145.15      156.36     41.92 o 
  -5  -7   3     1718.01     1708.18     80.51 o 
  -4  -7   3      377.15      297.31     40.32 o 
  -3  -7   3      617.03      555.45     47.48 o 
  -2  -7   3      466.28      485.18     47.78 o 
  -1  -7   3       92.29       91.93     25.37 o 
   0  -7   3      198.85      221.91     31.50 o 
   1  -7   3       25.36       10.29     20.45 o 
   2  -7   3      166.79      189.50     35.18 o 
   3  -7   3       44.63       19.82     19.16 o 
   4  -7   3      261.87      310.62     36.94 o 
   5  -7   3       29.04        0.77     21.69 o 
   6  -7   3      407.90      419.71    151.02 o 
  -6  -6   3       63.22       42.62     31.06 o 
  -5  -6   3     3237.30     3253.11    104.12 o 
  -4  -6   3     1077.45     1094.42     59.05 o 
  -3  -6   3     1836.51     1754.44     69.47 o 
  -2  -6   3     3293.27     3261.36     74.03 o 
  -1  -6   3     1450.50     1491.52     57.22 o 
   0  -6   3     2313.00     2276.74     70.80 o 
   1  -6   3      142.01      181.26     21.33 o 
   2  -6   3     1955.90     2009.30     78.11 o 
   3  -6   3      112.59       97.17     20.72 o 
   4  -6   3      436.75      509.78     37.42 o 
   5  -6   3       45.15       16.82     23.24 o 
   6  -6   3      633.81      557.17    115.30 o 
   7  -6   3       33.07      -38.26     39.72 o 
  -7  -5   3      442.33      508.63     54.56 o 
  -6  -5   3      104.56      142.86     34.54 o 
  -5  -5   3     1435.63     1367.29     65.70 o 
  -4  -5   3      696.32      638.08     47.44 o 
  -3  -5   3     2195.73     2169.28     58.11 o 
  -2  -5   3     1768.60     1737.09     50.17 o 
  -1  -5   3     1952.61     1868.85     58.59 o 
   0  -5   3     5104.73     5168.03     84.41 o 
   1  -5   3      851.85      972.20     32.45 o 
   2  -5   3     4767.42     4803.14     84.76 o 
   3  -5   3      174.38      201.81     22.86 o 
   4  -5   3     1881.59     1859.73     56.45 o 
   5  -5   3       93.91       82.84     20.92 o 
   6  -5   3     2018.37     2088.62    102.66 o 
   7  -5   3        0.24        1.47     26.51 o 
  -7  -4   3      713.75      887.95     97.11 o 
  -6  -4   3      224.47      235.45     36.87 o 
  -5  -4   3     1433.05     1426.93     62.82 o 
  -4  -4   3      466.96      447.86     31.50 o 
  -3  -4   3     1459.16     1395.24     43.45 o 
  -2  -4   3      752.92      729.53     32.11 o 
  -1  -4   3      150.95      132.48     13.72 o 
   0  -4   3     4232.26     4133.56     59.55 o 
   1  -4   3      288.18      298.76     20.83 o 
   2  -4   3     2124.10     2177.86     49.78 o 
   3  -4   3       27.67        9.92     10.13 o 
   4  -4   3     2246.49     2308.84     68.34 o 
   5  -4   3      159.03      109.15     29.82 o 
   6  -4   3     2571.77     2685.81     86.26 o 
   7  -4   3       22.65        4.30     30.18 o 
   8  -4   3     1828.10     1799.87    140.06 o 
  -8  -3   3      809.87      613.34     67.44 o 
  -7  -3   3     2118.92     2023.39     79.16 o 
  -6  -3   3      376.61      368.78     37.78 o 
  -5  -3   3     7564.92     7759.86    122.56 o 
  -4  -3   3       14.61        1.09     11.64 o 
  -3  -3   3     6331.28     6198.63     80.96 o 
  -2  -3   3     1568.50     1553.93     33.25 o 
  -1  -3   3     7085.29     6752.50    125.21 o 
   0  -3   3     3238.61     3243.28     48.36 o 
   1  -3   3      242.98      277.73     15.20 o 
   2  -3   3      797.90      963.30     28.21 o 
   3  -3   3        9.16       21.26      9.35 o 
   4  -3   3      227.23      217.58     20.72 o 
   5  -3   3      180.95      171.28     19.41 o 
   6  -3   3      366.20      330.28     36.42 o 
   7  -3   3        1.86      -18.56     18.56 o 
   8  -3   3      799.00      773.48     75.08 o 
  -8  -2   3      590.01      472.56    130.65 o 
  -7  -2   3     1547.19     1650.87     59.22 o 
  -6  -2   3      867.85      840.28     71.27 o 
  -5  -2   3     5858.89     5899.50     86.25 o 
  -4  -2   3      436.26      426.09     20.58 o 
  -3  -2   3     8873.66     8645.80    101.70 o 
  -2  -2   3       80.28       65.55      9.35 o 
  -1  -2   3    20484.34    20703.47    220.76 o 
   0  -2   3      508.99      486.01     17.56 o 
   1  -2   3     1898.69     1904.00     30.81 o 
   2  -2   3     1458.17     1395.49     31.85 o 
   3  -2   3     1261.46     1333.40     31.28 o 
   4  -2   3        3.19       -6.29      8.68 o 
   5  -2   3      197.22      186.45     18.85 o 
   6  -2   3      167.88      139.58     18.73 o 
   7  -2   3       26.75       26.02     18.64 o 
   8  -2   3       50.24       60.20     29.39 o 
  -8  -1   3      257.20      257.43     67.58 o 
  -7  -1   3      199.66      248.87     27.57 o 
  -6  -1   3      744.55      768.83     25.78 o 
  -5  -1   3      706.70      698.25     23.74 o 
  -4  -1   3        2.28       -4.25      6.41 o 
  -3  -1   3     5018.25     4789.23     49.95 o 
  -2  -1   3        7.84       -1.19      5.52 o 
  -1  -1   3     4580.88     4421.58     53.78 o 
   0  -1   3     5874.43     6669.64     67.88 o 
   1  -1   3     1770.76     1673.74     28.39 o 
   2  -1   3     1819.76     1749.06     31.80 o 
   3  -1   3     1043.72     1046.43     27.41 o 
   4  -1   3      512.55      530.09     28.93 o 
   5  -1   3      714.63      697.97     30.88 o 
   6  -1   3      910.02      870.43     35.82 o 
   7  -1   3      466.32      527.84     36.77 o 
   8  -1   3      340.03      275.55     44.27 o 
  -8   0   3      911.28     1044.92     91.05 o 
  -7   0   3       41.90       26.37     13.96 o 
  -6   0   3      917.63      959.42     27.68 o 
  -5   0   3      259.68      290.70     16.68 o 
  -4   0   3      801.17      730.57     20.16 o 
  -3   0   3     2117.93     2076.01     27.54 o 
  -2   0   3      609.09      623.75     16.31 o 
  -1   0   3     2143.62     2099.79     30.15 o 
   0   0   3     5869.83     5827.98     72.60 o 
   1   0   3     1752.55     1586.23     30.55 o 
   2   0   3      906.58      818.00     21.95 o 
   3   0   3       64.92       53.54      9.23 o 
   4   0   3     2383.18     2400.40     51.18 o 
   5   0   3      611.30      582.99     30.19 o 
   6   0   3      840.24      893.75     41.12 o 
   7   0   3      166.07      145.89     26.30 o 
   8   0   3      910.69      925.41    132.09 o 
  -8   1   3     1639.45     1691.03     61.24 o 
  -7   1   3      246.96      202.25     32.29 o 
  -6   1   3     1362.78     1421.52     43.15 o 
  -5   1   3     1425.59     1392.92     31.30 o 
  -4   1   3     4396.34     4298.46     53.80 o 
  -3   1   3     1414.19     1300.27     27.30 o 
  -2   1   3      746.07      748.89     21.29 o 
  -1   1   3     5913.51     6012.93     69.13 o 
   0   1   3       63.77       81.01     10.75 o 
   1   1   3      317.77      304.37     19.10 o 
   2   1   3      118.46      109.83     10.97 o 
   3   1   3      760.64      745.89     24.49 o 
   4   1   3      395.04      347.65     25.04 o 
   5   1   3      248.63      226.94     22.08 o 
   6   1   3      451.31      480.93     33.26 o 
   7   1   3       41.75       74.07     37.89 o 
   8   1   3      798.82      931.56     70.13 o 
  -8   2   3      251.98      327.76     41.05 o 
  -7   2   3      345.43      339.89     40.30 o 
  -6   2   3     1334.02     1262.66     55.18 o 
  -5   2   3      914.02      870.78     83.59 o 
  -4   2   3     3655.38     3525.63     69.03 o 
  -3   2   3     5931.45     5891.50     75.90 o 
  -2   2   3     1899.20     1959.74     35.77 o 
  -1   2   3    15910.87    16042.00    176.66 o 
   0   2   3      250.16      284.84     16.04 o 
   1   2   3     4268.48     4092.93     63.44 o 
   2   2   3       17.61        8.95      8.68 o 
   3   2   3     3834.60     3857.40     61.59 o 
   4   2   3       13.68        8.11     12.17 o 
   5   2   3      459.90      401.01     39.51 o 
   6   2   3       29.19       29.85     19.82 o 
   7   2   3      654.90      722.44     58.48 o 
  -8   3   3      121.45      111.30     30.89 o 
  -7   3   3       26.34       34.14     22.76 o 
  -6   3   3      574.91      551.74     44.69 o 
  -5   3   3        1.82      -11.03     11.03 o 
  -4   3   3     1332.69     1260.30     42.23 o 
  -3   3   3     3504.23     3283.15     64.84 o 
  -2   3   3     3198.30     3302.61     50.61 o 
  -1   3   3     6528.72     6339.94     86.40 o 
   0   3   3        7.75       13.65      8.46 o 
   1   3   3     8696.40     8618.56    101.60 o 
   2   3   3        1.89       -8.20      8.20 o 
   3   3   3     3995.86     3935.58    111.35 o 
   4   3   3      372.46      341.60     54.88 o 
   5   3   3     1064.91     1142.58     92.47 o 
   6   3   3       39.56        3.35     35.08 o 
   7   3   3      595.28      637.11    101.37 o 
  -8   4   3      885.09      665.72    105.66 o 
  -7   4   3      171.76      191.73     33.20 o 
  -6   4   3      766.75      786.07     55.75 o 
  -5   4   3       45.82       70.16     17.57 o 
  -4   4   3     2738.85     2756.92     66.45 o 
  -3   4   3      450.37      461.21     30.58 o 
  -2   4   3     1654.58     1606.84     43.50 o 
  -1   4   3     2338.43     2310.29     38.35 o 
   0   4   3       49.38       43.84     10.30 o 
   1   4   3     3996.65     3992.77     70.38 o 
   2   4   3       30.87       36.73     15.73 o 
   3   4   3     2232.31     2090.59     80.60 o 
   4   4   3     1354.41     1308.79    102.92 o 
   5   4   3     1211.55     1085.67    100.85 o 
   6   4   3      369.08      301.79     73.26 o 
  -8   5   3     1124.85     1027.04    157.36 o 
  -7   5   3        3.78       21.00     24.00 o 
  -6   5   3     1588.67     1519.49     69.67 o 
  -5   5   3        1.88      -13.67     13.67 o 
  -4   5   3     5263.23     4993.91    117.50 o 
  -3   5   3      134.62      125.72     18.52 o 
  -2   5   3     3597.93     3622.20     65.52 o 
  -1   5   3     2013.19     2127.10     53.06 o 
   0   5   3     2628.43     2571.40     50.12 o 
   1   5   3     1457.20     1481.34     46.39 o 
   2   5   3       76.55       85.35     17.92 o 
   3   5   3     1718.61     1691.62     63.34 o 
   4   5   3       85.65       71.75     28.30 o 
   5   5   3      289.82      273.22     46.82 o 
   6   5   3       87.72      113.40     39.49 o 
  -7   6   3       55.55       28.65     26.11 o 
  -6   6   3     1472.05     1401.56     68.65 o 
  -5   6   3        4.57        2.72     16.23 o 
  -4   6   3     2772.91     2652.84     82.58 o 
  -3   6   3      500.21      559.22     34.78 o 
  -2   6   3     3438.46     3339.63     65.80 o 
  -1   6   3      922.49     1000.86     64.11 o 
   0   6   3     2526.58     2550.60     93.59 o 
   1   6   3     1220.45     1236.11     45.80 o 
   2   6   3      556.47      587.77     75.10 o 
   3   6   3     1151.12     1196.27     59.19 o 
   4   6   3       73.02       90.72     33.09 o 
   5   6   3       42.60       70.13     34.60 o 
  -6   7   3      321.77      312.78     39.17 o 
  -5   7   3       40.06       20.23     23.77 o 
  -4   7   3      764.59      746.46     41.70 o 
  -3   7   3      417.35      384.68     30.35 o 
  -2   7   3     1242.64     1448.73     84.21 o 
  -1   7   3      985.15     1014.98     81.38 o 
   0   7   3      370.54      402.65     87.96 o 
   1   7   3     2726.62     2612.68    154.76 o 
   2   7   3      103.55      113.39     28.20 o 
   3   7   3     1427.61     1451.39     69.38 o 
   4   7   3       88.95       90.88     33.43 o 
  -5   8   3      214.44      167.81     30.81 o 
  -4   8   3      444.12      372.89     79.96 o 
  -3   8   3       87.83       86.99     37.97 o 
  -2   8   3      588.81      692.24     94.54 o 
  -1   8   3      112.66       80.74     66.81 o 
   0   8   3      750.50      885.77    120.97 o 
   1   8   3     1199.53     1380.50    129.74 o 
   2   8   3      120.84      226.99     71.45 o 
  -2   9   3      436.15      335.32    100.08 o 
  -1   9   3       31.68       79.96     62.16 o 
  -2  -9   4     1058.00     1253.08    144.19 o 
  -1  -9   4       55.44       99.58     37.85 o 
   0  -9   4     1849.44     1963.47    104.42 o 
   1  -9   4      112.97      118.58     34.03 o 
   2  -9   4     1546.98     1751.37     94.23 o 
   3  -9   4      106.81      128.45     61.91 o 
  -4  -8   4        1.25       -9.73     25.37 o 
  -3  -8   4      851.77      962.46     84.54 o 
  -2  -8   4       81.89      143.57     41.49 o 
  -1  -8   4      476.38      398.22     55.13 o 
   0  -8   4      816.85      845.24     57.88 o 
   1  -8   4       15.75       24.52     25.03 o 
   2  -8   4      591.69      634.52     52.45 o 
   3  -8   4       72.43        8.30     25.04 o 
   4  -8   4      460.44      452.62     52.54 o 
   5  -8   4      102.94      103.46     31.16 o 
  -5  -7   4     1025.64      868.88     64.06 o 
  -4  -7   4       34.79       21.05     25.30 o 
  -3  -7   4     1578.32     1571.96     87.24 o 
  -2  -7   4       28.39       45.62     28.41 o 
  -1  -7   4     1249.31     1285.30     60.01 o 
   0  -7   4      524.12      501.90     43.20 o 
   1  -7   4      121.23      163.72     28.40 o 
   2  -7   4      153.05      187.58     42.97 o 
   3  -7   4       21.47       -5.79     19.79 o 
   4  -7   4      124.23      113.27     33.37 o 
   5  -7   4       23.41        2.30     22.56 o 
   6  -7   4       40.46       58.18     36.54 o 
  -6  -6   4        6.02      -19.22     25.15 o 
  -5  -6   4      480.47      456.12     48.11 o 
  -4  -6   4        1.58        4.57     20.83 o 
  -3  -6   4     1857.28     1803.27     92.53 o 
  -2  -6   4      448.14      366.60     35.69 o 
  -1  -6   4     3403.18     3466.99     89.44 o 
   0  -6   4     2479.04     2518.30     75.49 o 
   1  -6   4      899.45     1103.60     76.41 o 
   2  -6   4     2375.28     2451.81     66.98 o 
   3  -6   4      180.64      186.63     27.91 o 
   4  -6   4     1209.54     1255.21     59.34 o 
   5  -6   4        0.29       -5.25     17.09 o 
   6  -6   4      281.11      263.25     38.33 o 
  -7  -5   4       64.64       79.07     38.82 o 
  -6  -5   4       16.79       78.76     30.08 o 
  -5  -5   4       84.72       77.97     26.90 o 
  -4  -5   4       43.91       32.04     21.54 o 
  -3  -5   4      979.93      972.79     42.30 o 
  -2  -5   4      185.09      156.85     24.13 o 
  -1  -5   4     2791.11     2868.99     75.49 o 
   0  -5   4     2279.00     2451.91     78.11 o 
   1  -5   4     1336.67     1338.79     42.66 o 
   2  -5   4     4264.53     4376.08     71.14 o 
   3  -5   4      799.85      826.95    101.78 o 
   4  -5   4     3600.38     3818.86    103.83 o 
   5  -5   4        8.43       -0.74     16.29 o 
   6  -5   4     2006.67     2052.43     68.40 o 
   7  -5   4        0.17      -12.55     25.46 o 
  -7  -4   4      258.91      361.56     45.93 o 
  -6  -4   4      239.85      248.46     37.57 o 
  -5  -4   4      223.73      182.54     34.03 o 
  -4  -4   4      596.78      527.50     48.33 o 
  -3  -4   4     1523.96     1420.80     80.46 o 
  -2  -4   4       23.11       -2.25     12.49 o 
  -1  -4   4     2258.69     2245.45     49.45 o 
   0  -4   4     1416.75     1349.28     33.35 o 
   1  -4   4     1249.16     1228.90     31.61 o 
   2  -4   4     2301.68     2567.78     46.27 o 
   3  -4   4      479.61      472.65     27.60 o 
   4  -4   4     3132.87     3235.18     74.04 o 
   5  -4   4        0.14      -12.78     14.55 o 
   6  -4   4     1678.86     1604.75     68.87 o 
   7  -4   4        1.44       -9.62     21.07 o 
  -8  -3   4      255.10      339.99     56.54 o 
  -7  -3   4     1480.71     1413.67     68.64 o 
  -6  -3   4      303.44      308.96     36.01 o 
  -5  -3   4     1623.39     1532.80     53.05 o 
  -4  -3   4     1109.30     1024.44     39.49 o 
  -3  -3   4     6079.46     6015.90     82.67 o 
  -2  -3   4      449.03      443.17     23.95 o 
  -1  -3   4     7978.75     7923.26    105.90 o 
   0  -3   4      277.06      302.96     18.15 o 
   1  -3   4     5366.83     5191.45     64.88 o 
   2  -3   4      547.80      592.20     22.05 o 
   3  -3   4     1168.58     1180.52     35.78 o 
   4  -3   4     1591.68     1583.37     48.22 o 
   5  -3   4        0.90       -8.97     12.95 o 
   6  -3   4      216.34      228.90     29.37 o 
   7  -3   4       26.40        7.40     19.51 o 
  -8  -2   4      257.00      326.90     43.45 o 
  -7  -2   4      561.77      666.12     52.52 o 
  -6  -2   4      200.36      183.38     24.14 o 
  -5  -2   4     1226.63     1140.80     36.66 o 
  -4  -2   4     1123.35     1097.34     33.55 o 
  -3  -2   4     6105.51     5788.04     73.92 o 
  -2  -2   4      197.36      211.69     13.71 o 
  -1  -2   4    11912.85    11636.56    138.78 o 
   0  -2   4      122.72      164.98     12.01 o 
   1  -2   4     8223.99     8269.69     87.39 o 
   2  -2   4     1193.06     1234.64     33.31 o 
   3  -2   4     3446.96     3346.55     54.10 o 
   4  -2   4     2021.30     1998.34     44.14 o 
   5  -2   4      102.56       91.30     16.02 o 
   6  -2   4      345.52      332.53     25.79 o 
   7  -2   4        1.58        4.15     18.11 o 
   8  -2   4       50.57       32.12     27.52 o 
  -8  -1   4      116.00      108.08     56.23 o 
  -7  -1   4       40.68       47.30     16.82 o 
  -6  -1   4       10.34        4.24     10.15 o 
  -5  -1   4       63.17       51.52     11.10 o 
  -4  -1   4      541.43      539.40     21.06 o 
  -3  -1   4     1428.01     1393.79     32.08 o 
  -2  -1   4        1.02       -5.10      5.10 o 
  -1  -1   4     6874.70     6831.41     78.94 o 
   0  -1   4      220.59      329.47     16.08 o 
   1  -1   4     9032.11     9180.08    109.35 o 
   2  -1   4     3355.31     3350.95     49.43 o 
   3  -1   4     5266.62     5100.88     74.83 o 
   4  -1   4     4491.46     4408.00     66.99 o 
   5  -1   4      594.59      586.30     33.66 o 
   6  -1   4     1568.49     1591.82     46.58 o 
   7  -1   4      220.40      271.84     29.29 o 
   8  -1   4      527.61      514.70     65.00 o 
  -8   0   4     1059.62     1159.03     58.84 o 
  -7   0   4      547.77      584.59     34.97 o 
  -6   0   4      685.57      705.72     29.53 o 
  -5   0   4       88.50       58.43     11.61 o 
  -4   0   4      927.64      895.75     22.13 o 
  -3   0   4      591.64      593.31     21.09 o 
  -2   0   4      499.75      413.76     18.12 o 
  -1   0   4      209.07      216.47     12.44 o 
   0   0   4      991.03      890.68     19.96 o 
   1   0   4     2234.95     2065.66     38.34 o 
   2   0   4      197.92      194.00     13.95 o 
   3   0   4     2526.89     2422.32     43.55 o 
   4   0   4     1937.75     1882.85     47.71 o 
   5   0   4      316.43      314.49     26.75 o 
   6   0   4     1156.05     1193.33     45.52 o 
   7   0   4      149.24      132.37     27.45 o 
  -8   1   4     1274.55     1438.81     58.22 o 
  -7   1   4      423.40      423.38     34.97 o 
  -6   1   4     1693.02     1637.80     46.99 o 
  -5   1   4      401.59      401.06     23.61 o 
  -4   1   4     2025.27     1899.68     34.92 o 
  -3   1   4     2080.11     2074.86     33.93 o 
  -2   1   4     1944.47     1760.19     34.87 o 
  -1   1   4      482.18      435.13     17.48 o 
   0   1   4      474.58      421.92     19.42 o 
   1   1   4     2070.66     1911.82     46.35 o 
   2   1   4        7.98        6.49      7.54 o 
   3   1   4      888.10      856.15     30.46 o 
   4   1   4      615.10      577.49     31.85 o 
   5   1   4       37.92       57.67     17.10 o 
   6   1   4      327.95      301.74     40.92 o 
   7   1   4        7.15       40.82     23.40 o 
  -8   2   4      154.83      198.16     30.01 o 
  -7   2   4      145.65      178.24     32.06 o 
  -6   2   4       72.33       93.00     24.03 o 
  -5   2   4      501.97      593.30     37.52 o 
  -4   2   4      669.21      687.39     49.44 o 
  -3   2   4      947.65      892.46     27.56 o 
  -2   2   4     1114.68     1033.08     31.14 o 
  -1   2   4     2598.61     2409.67     39.13 o 
   0   2   4     2590.24     2534.99     41.23 o 
   1   2   4     7909.72     7867.75    123.04 o 
   2   2   4      216.70      193.70     17.87 o 
   3   2   4     4822.47     4572.03     86.49 o 
   4   2   4      206.86      182.46     22.09 o 
   5   2   4     1386.47     1370.28     52.55 o 
   6   2   4      153.19      114.44     25.85 o 
   7   2   4      275.42      327.37     57.28 o 
  -8   3   4      235.49      206.96     37.44 o 
  -7   3   4        8.97        8.00     21.92 o 
  -6   3   4       43.77       27.58     21.59 o 
  -5   3   4      212.25      221.52     24.68 o 
  -4   3   4       80.79       75.96     16.04 o 
  -3   3   4      109.61      112.59     17.36 o 
  -2   3   4        1.46       11.23      7.73 o 
  -1   3   4      801.03      840.54     28.81 o 
   0   3   4     1785.59     1696.18     32.15 o 
   1   3   4     3421.93     3445.50     57.57 o 
   2   3   4      110.59       98.00     19.40 o 
   3   3   4     5242.78     5040.27    133.84 o 
   4   3   4       17.59       30.75     21.63 o 
   5   3   4     2694.24     2731.43    109.89 o 
   6   3   4      202.36      183.66     35.16 o 
  -8   4   4      723.24      740.33     67.66 o 
  -7   4   4        8.14        3.38     33.20 o 
  -6   4   4     1132.26     1120.77     51.48 o 
  -5   4   4       23.81       24.37     14.88 o 
  -4   4   4      484.56      609.87    105.35 o 
  -3   4   4        1.16      -11.50     11.50 o 
  -2   4   4      917.61      916.68     40.99 o 
  -1   4   4        9.97       31.86      9.79 o 
   0   4   4     1519.81     1500.37     48.12 o 
   1   4   4     1589.16     1566.54     45.80 o 
   2   4   4      276.02      289.62     25.69 o 
   3   4   4     2427.55     2453.12     92.46 o 
   4   4   4       11.82      -14.70     29.66 o 
   5   4   4     1753.48     1844.28    134.90 o 
   6   4   4      327.38      267.23     68.61 o 
  -7   5   4        0.27      -18.59     18.59 o 
  -6   5   4     2244.69     2128.27     74.24 o 
  -5   5   4       19.21       15.78     16.74 o 
  -4   5   4     1699.61     1590.05     53.34 o 
  -3   5   4        8.04       24.82     14.09 o 
  -2   5   4     3277.06     3309.86     72.47 o 
  -1   5   4      107.08       97.09     18.39 o 
   0   5   4     3986.37     3931.65     76.07 o 
   1   5   4      511.65      545.76     34.43 o 
   2   5   4     2602.02     2633.89     76.97 o 
   3   5   4      696.06      836.01     59.36 o 
   4   5   4      438.35      474.10     76.09 o 
   5   5   4     1048.60      897.89    113.49 o 
  -7   6   4      105.91       98.14     33.71 o 
  -6   6   4      929.98      950.54    107.41 o 
  -5   6   4       88.18       58.45     20.90 o 
  -4   6   4     1420.57     1413.81     48.48 o 
  -3   6   4       17.92        2.88     15.33 o 
  -2   6   4     1456.21     1573.93     52.75 o 
  -1   6   4       66.08       69.06     30.58 o 
   0   6   4     2552.67     2583.49     98.38 o 
   1   6   4      313.29      324.02     35.24 o 
   2   6   4     1670.51     1718.03     66.85 o 
   3   6   4      432.63      442.96     53.04 o 
   4   6   4      707.11      697.63    100.34 o 
  -6   7   4      245.97      234.30     36.11 o 
  -5   7   4        1.20      -13.94     18.28 o 
  -4   7   4      240.36      234.49     30.75 o 
  -3   7   4        0.29      -17.83     17.83 o 
  -2   7   4      349.05      416.21     60.23 o 
  -1   7   4      257.29      262.04     48.47 o 
   0   7   4     1095.48     1205.30     79.57 o 
   1   7   4      711.84      721.72     97.76 o 
   2   7   4      429.99      471.52     84.09 o 
   3   7   4     1566.69     1631.22    124.33 o 
  -4   8   4      259.46      196.81     48.18 o 
  -3   8   4       98.91       86.85     43.59 o 
  -2   8   4      420.45      457.56     62.90 o 
  -1   8   4      107.28       45.40     61.39 o 
   0   8   4      482.06      522.07     96.99 o 
   1   8   4       26.05       16.77     48.23 o 
  -2  -9   5      176.83      125.62     43.61 o 
  -1  -9   5      387.67      445.47     61.39 o 
   0  -9   5      673.04      597.91     52.65 o 
   1  -9   5      488.76      479.87     48.56 o 
   2  -9   5     1133.33     1201.50    276.90 o 
   3  -9   5      104.31      105.48     39.68 o 
  -4  -8   5      194.03      191.82     47.43 o 
  -3  -8   5      902.56      972.62     84.79 o 
  -2  -8   5        0.39      -34.56     34.56 o 
  -1  -8   5     1155.17     1229.37     63.84 o 
   0  -8   5        2.59      -17.09     23.61 o 
   1  -8   5      511.58      433.66     45.43 o 
   2  -8   5      285.62      332.33     41.44 o 
   3  -8   5      273.08      182.58     68.48 o 
   4  -8   5      520.66      469.25     47.61 o 
  -5  -7   5      525.99      495.41     65.93 o 
  -4  -7   5       78.65      107.64     38.60 o 
  -3  -7   5     1430.04     1316.35     82.78 o 
  -2  -7   5       99.51       78.49     26.73 o 
  -1  -7   5     1627.70     1663.05     73.66 o 
   0  -7   5       17.40      -12.33     20.55 o 
   1  -7   5     1706.17     1827.55     69.98 o 
   2  -7   5      243.30      237.78     27.51 o 
   3  -7   5      918.19      882.77    102.16 o 
   4  -7   5      399.62      407.54     37.80 o 
   5  -7   5        0.52       10.35     21.14 o 
  -6  -6   5       16.41       10.27     26.25 o 
  -5  -6   5      375.03      316.22     42.34 o 
  -4  -6   5       89.88       53.62     33.52 o 
  -3  -6   5     1101.54     1012.38     53.51 o 
  -2  -6   5        2.07      -17.79     17.79 o 
  -1  -6   5      994.31      949.50     52.16 o 
   0  -6   5       68.82       53.26     22.90 o 
   1  -6   5     4206.27     4163.15    115.22 o 
   2  -6   5      301.86      290.24     24.37 o 
   3  -6   5     2380.72     2402.96     67.81 o 
   4  -6   5     1602.38     1725.95     69.01 o 
   5  -6   5      816.59      784.01     72.60 o 
   6  -6   5      775.51      796.61     95.24 o 
  -7  -5   5      135.50      121.04     43.14 o 
  -6  -5   5      221.40      172.18     35.26 o 
  -5  -5   5      413.75      417.56     44.27 o 
  -4  -5   5      276.27      221.28     30.32 o 
  -3  -5   5      244.82      234.27     47.50 o 
  -2  -5   5        4.92       18.91     17.78 o 
  -1  -5   5      647.39      642.64     42.32 o 
   0  -5   5       81.53       78.79     14.60 o 
   1  -5   5     2245.83     2300.03     51.84 o 
   2  -5   5      295.21      300.59     21.53 o 
   3  -5   5     2024.71     2026.52     52.85 o 
   4  -5   5     1856.44     2018.00     63.63 o 
   5  -5   5     1130.05     1192.26     53.15 o 
   6  -5   5     1232.48     1283.89     54.64 o 
   7  -5   5      163.77      144.07     76.61 o 
  -7  -4   5      307.81      387.01     94.50 o 
  -6  -4   5      824.36      794.63     61.18 o 
  -5  -4   5      461.99      453.07     34.78 o 
  -4  -4   5      916.67      853.50     53.81 o 
  -3  -4   5      149.47      119.01     22.37 o 
  -2  -4   5      440.98      417.71     38.61 o 
  -1  -4   5      577.10      529.80     28.97 o 
   0  -4   5     1993.15     1870.00     38.89 o 
   1  -4   5     1489.35     1506.92     41.95 o 
   2  -4   5       42.55       38.62     13.91 o 
   3  -4   5     2624.93     2681.59     58.29 o 
   4  -4   5      447.29      424.55     29.24 o 
   5  -4   5      594.03      576.13     58.19 o 
   6  -4   5     1431.87     1469.39     53.39 o 
   7  -4   5      220.86      198.39     42.00 o 
  -8  -3   5      687.55      724.62     60.27 o 
  -7  -3   5     1034.31     1099.17     67.00 o 
  -6  -3   5     1362.42     1401.56     53.76 o 
  -5  -3   5     1818.20     1836.04     56.73 o 
  -4  -3   5      487.62      515.23     38.57 o 
  -3  -3   5     3544.84     3605.13     68.48 o 
  -2  -3   5     1195.64     1164.84     36.60 o 
  -1  -3   5     2141.76     2190.93     49.00 o 
   0  -3   5     2055.76     2015.89     37.70 o 
   1  -3   5     5436.25     5320.86     68.96 o 
   2  -3   5      499.43      530.96     28.20 o 
   3  -3   5     4010.16     4024.15     70.53 o 
   4  -3   5       13.09        0.32     13.70 o 
   5  -3   5     1394.69     1370.39     45.51 o 
   6  -3   5      361.06      383.22     31.90 o 
   7  -3   5      512.45      493.82     43.17 o 
  -8  -2   5      715.07      523.24     66.55 o 
  -7  -2   5       95.27      101.21     23.56 o 
  -6  -2   5     1042.61     1020.68     45.07 o 
  -5  -2   5     1346.35     1280.57     44.66 o 
  -4  -2   5      549.22      548.82     31.13 o 
  -3  -2   5     3454.61     3322.23     54.12 o 
  -2  -2   5     1640.21     1579.79     34.78 o 
  -1  -2   5     3892.61     3768.76     58.14 o 
   0  -2   5      658.62      720.75     23.40 o 
   1  -2   5    12556.92    12908.79    128.55 o 
   2  -2   5      308.30      300.04     24.33 o 
   3  -2   5     5242.69     5156.38     80.69 o 
   4  -2   5      191.73      180.26     18.53 o 
   5  -2   5     4002.62     4025.12     71.06 o 
   6  -2   5      280.47      230.45     23.88 o 
   7  -2   5      726.21      618.06     41.13 o 
  -8  -1   5     1583.71     1782.27    130.39 o 
  -7  -1   5        3.24        7.76     17.75 o 
  -6  -1   5     1546.73     1620.85     55.98 o 
  -5  -1   5      837.55      806.71     37.62 o 
  -4  -1   5     1184.49     1177.84     39.60 o 
  -3  -1   5      354.10      326.73     22.69 o 
  -2  -1   5      643.36      598.79     23.31 o 
  -1  -1   5     2087.21     2134.59     36.58 o 
   0  -1   5     3378.12     3826.94     55.98 o 
   1  -1   5     6408.76     6524.51     83.91 o 
   2  -1   5      283.57      321.24     19.00 o 
   3  -1   5     6415.80     6145.62     81.16 o 
   4  -1   5       19.61        0.76     10.67 o 
   5  -1   5     5855.87     5742.26    126.72 o 
   6  -1   5      683.96      676.50     41.21 o 
   7  -1   5     1783.77     1837.23     69.21 o 
  -8   0   5     3184.84     3274.45    117.96 o 
  -7   0   5        1.68       -1.40     15.38 o 
  -6   0   5     5678.50     5832.37    105.11 o 
  -5   0   5      519.04      540.57     30.20 o 
  -4   0   5     3793.52     3674.20     64.79 o 
  -3   0   5      264.08      263.05     17.89 o 
  -2   0   5     2212.19     2192.67     37.84 o 
  -1   0   5      249.78      241.41     14.66 o 
   0   0   5     4457.32     4452.66     60.50 o 
   1   0   5       11.52       -5.50      7.43 o 
   2   0   5      753.01      743.48     25.15 o 
   3   0   5      906.02      921.34     29.76 o 
   4   0   5      897.45      813.96     34.10 o 
   5   0   5     1172.26     1233.01     44.55 o 
   6   0   5      135.87      154.61     23.86 o 
   7   0   5     1110.58     1169.60     52.12 o 
  -8   1   5     1818.12     1947.65     66.71 o 
  -7   1   5        3.85       24.81     17.80 o 
  -6   1   5     4693.84     4625.05    109.38 o 
  -5   1   5      473.93      502.48     27.14 o 
  -4   1   5     2926.10     2783.00     50.57 o 
  -3   1   5     1263.40     1203.37     26.62 o 
  -2   1   5     4511.81     4306.62     60.75 o 
  -1   1   5      780.61      738.25     38.23 o 
   0   1   5     1430.97     1329.20     34.53 o 
   1   1   5     1272.45     1202.43     33.62 o 
   2   1   5      927.21      837.56     25.77 o 
   3   1   5      348.41      316.78     23.39 o 
   4   1   5      416.71      424.09     28.55 o 
   5   1   5      739.39      783.52     38.84 o 
   6   1   5       29.16       23.13     22.30 o 
   7   1   5      294.78      297.99     36.50 o 
  -8   2   5      636.73      769.03     74.80 o 
  -7   2   5      110.56       91.33     22.65 o 
  -6   2   5     1728.52     1661.17     49.59 o 
  -5   2   5      662.24      685.58     35.63 o 
  -4   2   5     1275.36     1176.95     37.52 o 
  -3   2   5     1416.95     1384.71     35.62 o 
  -2   2   5     1857.17     1722.63     42.46 o 
  -1   2   5     2194.53     2231.21     46.48 o 
   0   2   5     1192.87     1120.71     32.73 o 
   1   2   5     3327.67     3321.79     58.40 o 
   2   2   5     1785.74     1780.17     56.13 o 
   3   2   5     1822.19     1763.46     59.55 o 
   4   2   5      886.54      917.37     43.20 o 
   5   2   5     3679.54     3725.62    105.12 o 
   6   2   5       90.83       71.56     23.44 o 
   7   2   5     1154.70     1331.56     94.27 o 
  -8   3   5      526.63      573.68     45.80 o 
  -7   3   5      770.50      666.21     88.84 o 
  -6   3   5     1120.72     1017.57     90.32 o 
  -5   3   5        9.37       13.19     13.65 o 
  -4   3   5      970.14      937.48     42.33 o 
  -3   3   5        0.05      -11.39     11.39 o 
  -2   3   5      607.82      672.27     27.35 o 
  -1   3   5      490.25      470.49     28.07 o 
   0   3   5      597.96      623.55     23.23 o 
   1   3   5      326.80      339.78     22.71 o 
   2   3   5      547.38      600.49     34.08 o 
   3   3   5     1010.44      937.22     58.44 o 
   4   3   5     1092.34     1173.10     69.28 o 
   5   3   5     2243.66     2351.95    105.50 o 
   6   3   5      127.08      125.16     31.77 o 
  -8   4   5      991.72      992.05     80.31 o 
  -7   4   5      601.35      781.12     81.24 o 
  -6   4   5     2085.95     2063.92     67.13 o 
  -5   4   5      154.41      211.93     29.93 o 
  -4   4   5     1374.66     1282.28     48.26 o 
  -3   4   5       65.20       58.96     16.70 o 
  -2   4   5      924.89      885.50     42.85 o 
  -1   4   5        0.08        1.12      8.95 o 
   0   4   5      504.70      550.76     61.39 o 
   1   4   5       84.68       80.96     14.85 o 
   2   4   5      551.51      531.14     35.27 o 
   3   4   5       67.99       61.93     25.33 o 
   4   4   5      972.24     1020.34     95.83 o 
   5   4   5      616.20      675.81     94.15 o 
   6   4   5       59.86       92.60     52.88 o 
  -7   5   5      534.74      537.32     52.73 o 
  -6   5   5     2436.11     2214.56     89.39 o 
  -5   5   5      157.27      119.66     25.16 o 
  -4   5   5     3314.70     3134.54     78.13 o 
  -3   5   5        3.20       24.68     46.98 o 
  -2   5   5     3721.35     3779.61     81.67 o 
  -1   5   5       37.90       64.76     22.43 o 
   0   5   5     1456.46     1527.18     48.87 o 
   1   5   5       14.15       -7.43     15.16 o 
   2   5   5     1871.53     1958.01     69.31 o 
   3   5   5       45.48       20.26     25.73 o 
   4   5   5     1537.35     1616.52    126.13 o 
   5   5   5      145.72      174.11     64.23 o 
  -6   6   5      322.95      264.13     33.04 o 
  -5   6   5      283.81      273.58     33.01 o 
  -4   6   5     1281.81     1224.94     47.72 o 
  -3   6   5       48.36       25.27     19.44 o 
  -2   6   5     2249.10     2221.30     77.05 o 
  -1   6   5       76.85       59.18     32.81 o 
   0   6   5     1535.46     1618.97     83.50 o 
   1   6   5       60.74       54.86     32.30 o 
   2   6   5     1738.95     1806.13     70.48 o 
   3   6   5       52.07      104.95     33.41 o 
   4   6   5     1332.33     1416.70     85.49 o 
  -5   7   5      571.51      473.23     39.40 o 
  -4   7   5      476.68      421.82     34.27 o 
  -3   7   5      172.92      146.80     31.88 o 
  -2   7   5      615.03      548.65     72.61 o 
  -1   7   5        9.31       33.63     32.16 o 
   0   7   5      551.28      484.97     60.49 o 
   1   7   5        2.87       17.54     49.78 o 
  -4   8   5      683.83      548.12    110.91 o 
  -3   8   5     1083.68     1212.72     90.35 o 
  -2   8   5      820.10      752.16     73.92 o 
  -1   8   5      292.76      183.65     74.54 o 
   0   8   5      341.63      188.04     69.64 o 
  -1  -9   6       72.99       83.36     43.65 o 
   0  -9   6       40.10       68.89     33.01 o 
   1  -9   6      177.91      259.53     50.24 o 
   2  -9   6      156.02      117.64     70.42 o 
  -3  -8   6     1349.66     1298.87     95.03 o 
  -2  -8   6       42.48       -0.84     30.20 o 
  -1  -8   6      672.97      615.24     51.68 o 
   0  -8   6        0.72      -21.73     23.47 o 
   1  -8   6      509.50      464.33     48.32 o 
   2  -8   6       10.02       13.21     34.24 o 
   3  -8   6      134.29      109.68     40.98 o 
   4  -8   6       69.86       57.81     34.63 o 
  -5  -7   6     1325.04     1262.48    156.96 o 
  -4  -7   6       69.25       40.80     33.40 o 
  -3  -7   6     1307.33     1080.64    133.36 o 
  -2  -7   6        6.60        7.64     24.41 o 
  -1  -7   6     1469.52     1539.55     69.27 o 
   0  -7   6       29.09       30.12     20.84 o 
   1  -7   6     1588.82     1649.90     58.73 o 
   2  -7   6        1.09       -2.92     26.83 o 
   3  -7   6     1105.08     1105.13    100.90 o 
   4  -7   6       36.20       21.61     24.73 o 
   5  -7   6      828.04      849.50     55.69 o 
  -6  -6   6      438.89      416.33     61.43 o 
  -5  -6   6      962.49     1080.66    231.50 o 
  -4  -6   6       22.30       30.27     29.53 o 
  -3  -6   6      871.79      803.25     53.82 o 
  -2  -6   6       68.51       65.82     24.62 o 
  -1  -6   6     1103.31     1156.66     57.65 o 
   0  -6   6        3.65       -8.41     16.86 o 
   1  -6   6      842.76      801.02     38.08 o 
   2  -6   6       21.90       28.90     19.46 o 
   3  -6   6     1360.25     1317.65     54.54 o 
   4  -6   6        5.06      -13.92     19.40 o 
   5  -6   6     1653.65     1779.91     68.04 o 
   6  -6   6      210.74      186.20     30.27 o 
  -6  -5   6     1860.33     1911.95    101.14 o 
  -5  -5   6      124.70       74.97     36.50 o 
  -4  -5   6      329.76      407.85     40.30 o 
  -3  -5   6      269.18      307.88     39.37 o 
  -2  -5   6      174.73      152.42     26.67 o 
  -1  -5   6       42.57       59.58     21.56 o 
   0  -5   6       24.64       24.46     14.53 o 
   1  -5   6       43.64       33.27     13.41 o 
   2  -5   6       18.70        3.27     14.51 o 
   3  -5   6       94.47      111.41     20.94 o 
   4  -5   6        5.44        8.77     19.05 o 
   5  -5   6      540.74      512.01     42.29 o 
   6  -5   6      375.66      393.03     36.16 o 
  -7  -4   6        6.12        2.37     32.33 o 
  -6  -4   6     1942.55     1837.32    131.16 o 
  -5  -4   6      400.06      343.29     36.77 o 
  -4  -4   6      971.65     1034.69     51.68 o 
  -3  -4   6      559.03      425.62     35.95 o 
  -2  -4   6      579.27      601.45     33.76 o 
  -1  -4   6      240.97      234.67     20.44 o 
   0  -4   6        0.89       -8.46      8.46 o 
   1  -4   6      109.73       96.78     15.41 o 
   2  -4   6      139.85      126.12     18.86 o 
   3  -4   6       11.13       21.25     16.04 o 
   4  -4   6       28.24       16.66     16.04 o 
   5  -4   6      676.85      756.26     48.89 o 
   6  -4   6      132.11      113.48     27.58 o 
  -7  -3   6        7.04        7.63     29.49 o 
  -6  -3   6      981.73     1011.23     56.38 o 
  -5  -3   6      864.78      747.67     46.60 o 
  -4  -3   6     1794.11     1704.33     62.17 o 
  -3  -3   6     1172.28     1129.75     41.11 o 
  -2  -3   6      929.10      952.89     57.11 o 
  -1  -3   6     4145.77     4055.35     72.17 o 
   0  -3   6      484.05      474.97     33.78 o 
   1  -3   6     1257.61     1243.33     32.99 o 
   2  -3   6      367.18      432.13     28.39 o 
   3  -3   6      850.43      840.68     35.86 o 
   4  -3   6      607.51      571.19     34.68 o 
   5  -3   6     1323.87     1359.05     60.46 o 
   6  -3   6       85.50       60.45     27.73 o 
   7  -3   6      623.23      579.74     53.40 o 
  -8  -2   6      190.53      289.15     79.45 o 
  -7  -2   6      111.66      113.28     34.25 o 
  -6  -2   6      820.71      869.98     79.78 o 
  -5  -2   6       23.59       -5.91     13.71 o 
  -4  -2   6      787.03      795.71     48.73 o 
  -3  -2   6      529.51      501.08     24.87 o 
  -2  -2   6      851.58      808.84     26.29 o 
  -1  -2   6     3120.71     2960.74     53.33 o 
   0  -2   6      364.59      386.61     27.22 o 
   1  -2   6     1681.44     1681.12     35.69 o 
   2  -2   6      150.22      156.63     18.55 o 
   3  -2   6     2717.49     2581.38     57.49 o 
   4  -2   6      556.77      529.28     29.72 o 
   5  -2   6     2143.09     2121.94     59.59 o 
   6  -2   6        0.08       10.05     17.86 o 
   7  -2   6     1539.51     1616.11     78.76 o 
  -8  -1   6      554.56      700.94     68.92 o 
  -7  -1   6      686.28      665.47     61.25 o 
  -6  -1   6     2125.62     2244.60     77.03 o 
  -5  -1   6      475.11      455.41     31.69 o 
  -4  -1   6     1790.71     1936.21     53.15 o 
  -3  -1   6      182.31      176.87     16.75 o 
  -2  -1   6     2822.75     2758.11     46.83 o 
  -1  -1   6      655.14      642.71     23.22 o 
   0  -1   6       45.37       56.08     11.33 o 
   1  -1   6      698.32      586.80     29.20 o 
   2  -1   6      467.85      490.60     25.03 o 
   3  -1   6      699.86      647.70     29.15 o 
   4  -1   6      280.11      293.41     25.82 o 
   5  -1   6     1631.56     1589.20     58.96 o 
   6  -1   6        9.02       -3.48     16.31 o 
   7  -1   6     1689.31     1506.70     64.02 o 
  -8   0   6     1073.24     1220.10     50.19 o 
  -7   0   6      876.86      939.57     45.20 o 
  -6   0   6     2165.53     2226.57     57.29 o 
  -5   0   6      508.28      525.90     34.11 o 
  -4   0   6     5701.90     5904.63     98.15 o 
  -3   0   6       45.76       48.72     10.63 o 
  -2   0   6     6455.93     6449.33     78.16 o 
  -1   0   6      259.04      220.88     15.36 o 
   0   0   6     1144.95     1094.74     29.09 o 
   1   0   6       72.81       48.20     11.27 o 
   2   0   6     1087.08      963.28     30.56 o 
   3   0   6        5.55      -11.02     11.02 o 
   4   0   6      153.00      123.46     19.84 o 
   5   0   6      176.84      159.52     22.98 o 
   6   0   6      177.63      123.63     23.30 o 
   7   0   6      153.89      179.05     30.93 o 
  -8   1   6      364.05      366.66     37.56 o 
  -7   1   6      423.80      504.45     39.52 o 
  -6   1   6     1214.35     1223.00     39.81 o 
  -5   1   6       66.36       65.37     14.47 o 
  -4   1   6     5695.26     5661.96     78.68 o 
  -3   1   6       36.31       31.31     13.82 o 
  -2   1   6     4227.45     4120.13     63.19 o 
  -1   1   6     2946.98     3015.27     52.30 o 
   0   1   6     2486.03     2367.09     43.40 o 
   1   1   6      436.34      428.72     22.46 o 
   2   1   6      666.81      662.34     34.57 o 
   3   1   6      631.50      603.51     32.77 o 
   4   1   6      448.06      433.35     37.94 o 
   5   1   6      149.16      120.84     21.55 o 
   6   1   6      180.93      158.54     28.03 o 
  -8   2   6        4.34      -17.68     18.76 o 
  -7   2   6      675.83      792.50     51.10 o 
  -6   2   6      477.86      386.60     33.22 o 
  -5   2   6     1205.89     1176.69     41.85 o 
  -4   2   6     2400.60     2398.34     61.90 o 
  -3   2   6       23.86       24.12     12.89 o 
  -2   2   6     4879.51     4971.03     83.70 o 
  -1   2   6     2009.82     2130.26     43.05 o 
   0   2   6     1999.25     2002.02     42.72 o 
   1   2   6     1831.68     1851.63    103.31 o 
   2   2   6      745.61      789.69     41.99 o 
   3   2   6     2046.34     1991.83     57.60 o 
   4   2   6      563.46      592.54     40.02 o 
   5   2   6      513.16      524.55     41.44 o 
   6   2   6      242.49      236.64     33.20 o 
  -8   3   6       14.29       25.52     23.23 o 
  -7   3   6     1270.74     1213.96     49.78 o 
  -6   3   6       60.50       58.71     17.81 o 
  -5   3   6     2639.54     2526.50     61.69 o 
  -4   3   6      481.45      477.67     39.23 o 
  -3   3   6      634.23      629.60     37.81 o 
  -2   3   6     1580.42     1581.54     45.26 o 
  -1   3   6      183.30      226.33     29.67 o 
   0   3   6      202.83      227.72     19.87 o 
   1   3   6      290.18      300.57     23.57 o 
   2   3   6      508.39      549.53     58.52 o 
   3   3   6      284.14      322.37     43.31 o 
   4   3   6       13.62      -20.41     20.41 o 
   5   3   6      376.94      416.26     46.71 o 
   6   3   6      128.74       76.87     27.70 o 
  -7   4   6      968.59      823.38     45.71 o 
  -6   4   6      211.50      223.06     30.29 o 
  -5   4   6     1021.59     1030.82     49.68 o 
  -4   4   6     1863.32     1861.57     91.88 o 
  -3   4   6      488.03      544.04     36.71 o 
  -2   4   6     1095.32     1172.99     69.83 o 
  -1   4   6        2.75       44.56     15.74 o 
   0   4   6      405.03      472.81     32.91 o 
   1   4   6        4.07      -10.96     10.96 o 
   2   4   6      147.86      130.77     24.61 o 
   3   4   6        4.47        4.59     21.75 o 
   4   4   6        1.96       12.17     27.19 o 
   5   4   6       11.28       27.88     31.91 o 
  -7   5   6      237.62      212.62     34.01 o 
  -6   5   6      172.63      145.50     26.90 o 
  -5   5   6      733.93      736.41     49.28 o 
  -4   5   6     2127.90     1918.97     72.24 o 
  -3   5   6      488.55      478.93     43.11 o 
  -2   5   6     3156.50     3166.21     74.97 o 
  -1   5   6       28.63       19.85     22.84 o 
   0   5   6     3678.92     3501.29     92.86 o 
   1   5   6       39.54       61.84     23.61 o 
   2   5   6     1014.70     1099.34     72.08 o 
   3   5   6      253.81      218.68     40.57 o 
   4   5   6      420.54      468.94     85.89 o 
  -6   6   6       15.46       31.81     22.54 o 
  -5   6   6      739.25      711.59     67.76 o 
  -4   6   6       74.58       40.03     22.79 o 
  -3   6   6      307.28      286.16     54.16 o 
  -2   6   6     1055.02     1049.54    112.23 o 
  -1   6   6      214.99      289.44     52.98 o 
   0   6   6     1783.43     1885.74     92.43 o 
   1   6   6       20.34       12.98     31.91 o 
   2   6   6     1639.19     1820.80     89.81 o 
   3   6   6      197.19      128.20     51.59 o 
  -5   7   6     1056.30      896.51     85.56 o 
  -4   7   6        0.13      -33.24     33.24 o 
  -3   7   6      765.60      857.29    124.25 o 
  -2   7   6      194.84      187.45     78.80 o 
  -1   7   6      617.32      659.18     68.85 o 
   0   7   6      340.83      388.46     57.45 o 
   1   7   6        5.06      -34.05     46.43 o 
  -2   8   6       58.52       60.62     67.32 o 
  -3  -8   7     1439.82     1204.07    141.35 o 
  -2  -8   7      864.73      761.54     63.86 o 
  -1  -8   7     1950.62     2020.57     73.21 o 
   0  -8   7       22.71       55.39     29.22 o 
   1  -8   7     1320.54     1369.42     92.69 o 
   2  -8   7        3.45       -3.87     35.09 o 
   3  -8   7      414.09      395.76    130.52 o 
  -4  -7   7     1228.78     1273.76     87.84 o 
  -3  -7   7     1314.83     1429.59     92.82 o 
  -2  -7   7      825.11      725.96     55.87 o 
  -1  -7   7     3483.49     3532.56     90.07 o 
   0  -7   7       97.38       66.44     24.54 o 
   1  -7   7     2665.84     2737.24    147.26 o 
   2  -7   7       19.14       12.72     25.07 o 
   3  -7   7     1657.29     1626.76     73.75 o 
   4  -7   7        2.21       38.91     28.80 o 
  -5  -6   7        2.90      -15.99     29.69 o 
  -4  -6   7     1241.63     1269.06     64.24 o 
  -3  -6   7      302.84      220.95     34.42 o 
  -2  -6   7      847.40      741.35     96.66 o 
  -1  -6   7     1960.96     2118.06     66.33 o 
   0  -6   7      175.01      177.69     27.03 o 
   1  -6   7     1373.61     1507.73     56.13 o 
   2  -6   7        0.21      -16.03     18.24 o 
   3  -6   7     1508.92     1524.10     59.61 o 
   4  -6   7        0.35      -13.18     20.29 o 
   5  -6   7      827.63      851.74     55.48 o 
  -6  -5   7     1493.88     1430.54    123.81 o 
  -5  -5   7      105.35       97.38     28.56 o 
  -4  -5   7     2162.87     2146.46     77.27 o 
  -3  -5   7      137.25      138.04     27.70 o 
  -2  -5   7     1553.86     1566.87     64.47 o 
  -1  -5   7      587.74      635.12     57.41 o 
   0  -5   7       76.75       93.57     18.55 o 
   1  -5   7      317.86      291.44     25.98 o 
   2  -5   7        7.66      -14.76     14.76 o 
   3  -5   7      290.89      313.89     32.81 o 
   4  -5   7       92.95       76.53     24.42 o 
   5  -5   7       75.07       27.47     23.59 o 
   6  -5   7       87.74       93.82     33.85 o 
  -7  -4   7       59.89       38.62     33.93 o 
  -6  -4   7     1294.16     1248.27     98.21 o 
  -5  -4   7       59.79       18.35     23.42 o 
  -4  -4   7     3919.59     3788.11     99.06 o 
  -3  -4   7      422.57      439.08     58.99 o 
  -2  -4   7     4483.09     4450.76     85.90 o 
  -1  -4   7     1848.08     1739.69     46.55 o 
   0  -4   7      953.59      949.82     36.50 o 
   1  -4   7     1905.35     1833.61     49.98 o 
   2  -4   7      264.45      275.83     25.28 o 
   3  -4   7      731.60      696.13     38.88 o 
   4  -4   7       28.81       -7.61     16.64 o 
   5  -4   7      175.52      155.26     29.52 o 
   6  -4   7        2.15       -8.90     22.49 o 
  -7  -3   7       18.41       32.78     25.44 o 
  -6  -3   7      231.65      255.95     36.18 o 
  -5  -3   7      124.55      109.57     27.05 o 
  -4  -3   7     2256.26     2292.03     73.52 o 
  -3  -3   7       66.38       68.03     22.38 o 
  -2  -3   7     4013.12     3922.61     69.54 o 
  -1  -3   7     1336.57     1319.32     42.80 o 
   0  -3   7     3668.75     3931.89     68.00 o 
   1  -3   7     2637.39     2599.03     57.35 o 
   2  -3   7     1673.29     1583.47     47.01 o 
   3  -3   7     2547.83     2382.36     59.85 o 
   4  -3   7      252.89      247.46     25.58 o 
   5  -3   7      800.87      828.62     45.25 o 
   6  -3   7      251.91      241.40     51.81 o 
  -7  -2   7      322.48      326.05     46.67 o 
  -6  -2   7       36.54       96.55     32.08 o 
  -5  -2   7      593.53      531.86     36.19 o 
  -4  -2   7      852.42      944.10     53.85 o 
  -3  -2   7       60.44       50.97     15.10 o 
  -2  -2   7      870.99      803.27     32.46 o 
  -1  -2   7      344.80      346.18     23.55 o 
   0  -2   7     1371.65     1452.45     39.38 o 
   1  -2   7     1063.58     1036.30     36.93 o 
   2  -2   7      615.38      536.61     31.38 o 
   3  -2   7     2344.69     2180.24     59.70 o 
   4  -2   7      126.34      112.42     20.71 o 
   5  -2   7      861.74      716.00     41.36 o 
   6  -2   7      126.57       90.55     22.54 o 
  -8  -1   7      248.34      172.83     41.79 o 
  -7  -1   7      531.66      657.63     64.45 o 
  -6  -1   7      313.20      278.65     40.29 o 
  -5  -1   7     1514.04     1573.80     66.90 o 
  -4  -1   7     1797.04     1854.01     47.04 o 
  -3  -1   7      622.51      606.19     27.67 o 
  -2  -1   7     2855.79     2881.35     50.95 o 
  -1  -1   7        3.61       -8.41      8.68 o 
   0  -1   7     2862.78     2775.55     52.93 o 
   1  -1   7      759.64      703.79     33.44 o 
   2  -1   7     1020.82      986.53     33.80 o 
   3  -1   7     1451.85     1362.13     39.89 o 
   4  -1   7       12.78       12.44     15.97 o 
   5  -1   7      567.69      547.47     38.91 o 
   6  -1   7       37.96       19.72     20.18 o 
  -8   0   7      382.04      360.80     53.50 o 
  -7   0   7      237.12      238.20     34.70 o 
  -6   0   7      840.55      901.26     51.40 o 
  -5   0   7     1219.86     1117.02     45.39 o 
  -4   0   7     2857.51     2888.21     69.78 o 
  -3   0   7      846.87      809.62     34.51 o 
  -2   0   7     5805.43     5708.18     75.75 o 
  -1   0   7      818.59      783.07     30.29 o 
   0   0   7     7458.38     7386.04     95.63 o 
   1   0   7       59.37       33.96     12.75 o 
   2   0   7     4190.58     4001.51     69.51 o 
   3   0   7      427.90      371.46     27.93 o 
   4   0   7      658.34      603.41     36.24 o 
   5   0   7      174.05      182.71     24.98 o 
   6   0   7      293.70      253.40     30.30 o 
  -8   1   7       37.15       -1.30     24.01 o 
  -7   1   7      249.60      271.92     40.11 o 
  -6   1   7      238.44      210.51     26.20 o 
  -5   1   7      807.48      722.35     61.43 o 
  -4   1   7     1906.55     1833.99     53.36 o 
  -3   1   7      511.20      544.52     33.80 o 
  -2   1   7     5102.26     5055.57     88.26 o 
  -1   1   7      192.64      205.12     21.62 o 
   0   1   7     8229.94     8242.02    106.48 o 
   1   1   7      393.50      399.62     31.05 o 
   2   1   7     4810.25     4653.05     88.42 o 
   3   1   7      884.87      803.03     39.79 o 
   4   1   7     1335.42     1341.27     47.37 o 
   5   1   7      274.67      308.66     30.91 o 
   6   1   7      675.99      628.42     48.31 o 
  -8   2   7        1.96        0.60     27.18 o 
  -7   2   7      897.24      926.04     48.16 o 
  -6   2   7        2.57      -10.61     14.59 o 
  -5   2   7     1282.95     1243.03     49.97 o 
  -4   2   7      279.25      336.04     34.70 o 
  -3   2   7     1890.90     1955.68     54.03 o 
  -2   2   7     1422.06     1317.23     44.22 o 
  -1   2   7     1117.55     1227.54     45.76 o 
   0   2   7     5689.62     5866.96     85.76 o 
   1   2   7       68.97       87.40     20.99 o 
   2   2   7     3632.62     3458.36     75.91 o 
   3   2   7     1124.62     1076.55     44.78 o 
   4   2   7     1243.61     1218.08     52.18 o 
   5   2   7      801.09      860.20     69.06 o 
  -7   3   7     1577.20     1480.30     55.47 o 
  -6   3   7       14.62       23.13     18.32 o 
  -5   3   7     1945.58     1865.56     61.31 o 
  -4   3   7       60.18       48.85     20.22 o 
  -3   3   7     2523.83     2651.69     77.18 o 
  -2   3   7      115.06      154.23     22.82 o 
  -1   3   7     2222.75     2234.63     56.76 o 
   0   3   7     1407.18     1447.83     49.97 o 
   1   3   7      271.01      273.93     26.83 o 
   2   3   7      972.81     1034.41     50.86 o 
   3   3   7       99.39       91.48     29.09 o 
   4   3   7      453.33      495.00     48.07 o 
   5   3   7      337.24      321.35     46.74 o 
  -7   4   7      565.10      651.10     45.65 o 
  -6   4   7      313.38      274.72     33.05 o 
  -5   4   7     1081.12     1045.38     49.69 o 
  -4   4   7      348.84      376.36     33.32 o 
  -3   4   7     1256.58     1207.91     56.36 o 
  -2   4   7     1144.69     1236.59     53.81 o 
  -1   4   7     1585.38     1774.72    173.84 o 
   0   4   7     2103.36     2092.32     60.93 o 
   1   4   7      137.26      156.26     28.73 o 
   2   4   7     1419.21     1536.93     89.16 o 
   3   4   7        2.72       13.08     24.16 o 
   4   4   7      507.91      471.09     57.58 o 
  -6   5   7      166.58      177.10     28.95 o 
  -5   5   7      315.13      301.58     34.38 o 
  -4   5   7      332.74      340.28     33.18 o 
  -3   5   7      687.36      705.12    125.22 o 
  -2   5   7     1139.74     1054.24     84.99 o 
  -1   5   7     1232.48     1175.71     62.11 o 
   0   5   7     2788.49     2756.92    109.22 o 
   1   5   7      210.24      229.32     40.94 o 
   2   5   7     2975.85     3129.66    116.46 o 
   3   5   7       15.89        5.17     29.35 o 
  -5   6   7      217.03      236.30     33.29 o 
  -4   6   7       25.55       -2.76     27.04 o 
  -3   6   7      597.45      657.78     73.82 o 
  -2   6   7        3.84      -22.46     22.46 o 
  -1   6   7      586.35      549.30     64.13 o 
   0   6   7      750.63      813.67     84.60 o 
   1   6   7      260.25      208.67     62.42 o 
   2   6   7     1168.20     1115.09    105.11 o 
  -4   7   7      129.41       85.38     80.99 o 
  -3   7   7      639.05      613.61    182.11 o 
  -2   7   7       86.62       31.28     36.36 o 
  -1   7   7      918.64      734.49     73.57 o 
   0   7   7       52.13       94.62     41.50 o 
  -2  -8   8     1073.04     1043.62     61.81 o 
  -1  -8   8      479.38      464.77     44.29 o 
   0  -8   8     1390.48     1447.89     76.07 o 
   1  -8   8      659.26      506.94    132.71 o 
   2  -8   8      341.11      314.68    133.23 o 
  -4  -7   8      289.17      277.08     43.16 o 
  -3  -7   8       22.36        5.59     27.54 o 
  -2  -7   8     1085.10     1039.72     58.76 o 
  -1  -7   8      256.19      230.65     32.30 o 
   0  -7   8     1249.82     1288.82     81.37 o 
   1  -7   8     1711.21     1706.76     77.02 o 
   2  -7   8      511.51      483.07     48.89 o 
   3  -7   8     2179.68     2210.57     88.50 o 
   4  -7   8       32.78       45.13     35.87 o 
  -5  -6   8      212.04      227.86     40.13 o 
  -4  -6   8      314.16      297.43     40.66 o 
  -3  -6   8       76.76       53.12     41.41 o 
  -2  -6   8      730.73      687.82     54.54 o 
  -1  -6   8       73.05       37.77     22.45 o 
   0  -6   8     1018.01     1075.36     53.83 o 
   1  -6   8      637.25      599.91     43.23 o 
   2  -6   8      866.04      746.95     46.83 o 
   3  -6   8      967.44      898.52    114.08 o 
   4  -6   8       10.64       25.79     25.49 o 
  -6  -5   8      789.69      738.28    109.73 o 
  -5  -5   8      157.73      100.21     30.82 o 
  -4  -5   8     1765.62     1855.71     74.95 o 
  -3  -5   8      315.65      297.29     41.67 o 
  -2  -5   8     1150.46     1131.45     50.69 o 
  -1  -5   8       34.19       16.54     15.25 o 
   0  -5   8     2058.23     2205.36     91.51 o 
   1  -5   8       60.42       50.02     21.71 o 
   2  -5   8      509.47      494.45     34.58 o 
   3  -5   8      317.71      302.17     31.01 o 
   4  -5   8        9.63       25.04     20.92 o 
   5  -5   8      208.60      105.96     27.29 o 
  -6  -4   8      930.74      939.17     63.65 o 
  -5  -4   8      128.46      130.64     34.87 o 
  -4  -4   8     1595.94     1485.46     65.42 o 
  -3  -4   8      175.92      190.15     39.96 o 
  -2  -4   8     2611.49     2577.23     81.47 o 
  -1  -4   8       21.39       15.36     14.89 o 
   0  -4   8     5709.06     5765.43    154.88 o 
   1  -4   8      202.96      185.94     23.41 o 
   2  -4   8     1930.19     1804.51     53.66 o 
   3  -4   8     1090.93     1065.16     48.38 o 
   4  -4   8      699.49      757.44     44.54 o 
   5  -4   8      281.23      284.66     32.03 o 
  -7  -3   8      265.30      279.81     48.55 o 
  -6  -3   8      251.48      168.71     31.79 o 
  -5  -3   8      259.15      220.78     33.24 o 
  -4  -3   8       67.60       37.80     21.51 o 
  -3  -3   8       97.69       82.28     18.08 o 
  -2  -3   8      952.76      968.54     37.92 o 
  -1  -3   8      754.36      853.94     62.31 o 
   0  -3   8     2387.86     2643.63     66.68 o 
   1  -3   8      119.77      103.46     19.94 o 
   2  -3   8     2812.14     2724.98     64.12 o 
   3  -3   8      493.64      469.32     33.79 o 
   4  -3   8     1328.09     1246.89     49.23 o 
   5  -3   8      793.10      624.95     72.46 o 
   6  -3   8      259.06      263.82     51.15 o 
  -7  -2   8      734.60      632.17     62.17 o 
  -6  -2   8       15.17       14.03     29.01 o 
  -5  -2   8      168.89      209.03     41.73 o 
  -4  -2   8       18.77        7.90     14.52 o 
  -3  -2   8      329.87      350.41     27.74 o 
  -2  -2   8       11.09       -9.05     10.64 o 
  -1  -2   8      685.75      634.55     35.55 o 
   0  -2   8      176.55      208.38     24.62 o 
   1  -2   8       55.94       77.79     19.70 o 
   2  -2   8      712.58      797.30     40.21 o 
   3  -2   8      148.76      167.18     25.15 o 
   4  -2   8      224.91      231.28     30.42 o 
   5  -2   8     1145.53     1104.89     55.88 o 
   6  -2   8      190.66      226.97     38.34 o 
  -7  -1   8      877.58      894.90     74.98 o 
  -6  -1   8      718.73      774.69     63.74 o 
  -5  -1   8      167.16      191.34     30.68 o 
  -4  -1   8      533.28      590.68     33.99 o 
  -3  -1   8      916.09      956.91     33.76 o 
  -2  -1   8      105.13      129.74     16.60 o 
  -1  -1   8      689.96      693.29     29.62 o 
   0  -1   8     1616.31     1646.81     50.45 o 
   1  -1   8      473.09      502.31     54.99 o 
   2  -1   8      847.78      879.64     42.45 o 
   3  -1   8       15.37        3.01     15.54 o 
   4  -1   8     1009.56      991.14     44.87 o 
   5  -1   8      398.57      375.85     34.02 o 
   6  -1   8      140.60      120.56     38.38 o 
  -7   0   8      588.82      617.60     53.14 o 
  -6   0   8      854.19      837.42     75.97 o 
  -5   0   8      489.14      533.05     43.59 o 
  -4   0   8      586.06      639.88     35.13 o 
  -3   0   8      928.62      900.79     36.12 o 
  -2   0   8     1239.71     1224.24     35.57 o 
  -1   0   8     1474.94     1484.33     42.36 o 
   0   0   8     2763.26     2804.04     79.51 o 
   1   0   8     1147.12     1120.36     43.17 o 
   2   0   8     2177.46     2217.88     60.82 o 
   3   0   8      223.59      190.85     25.44 o 
   4   0   8     2773.24     2758.11     69.35 o 
   5   0   8        0.18      -13.78     17.56 o 
  -7   1   8      279.37      256.72     61.00 o 
  -6   1   8       42.99       39.10     22.67 o 
  -5   1   8      131.25      112.55     25.53 o 
  -4   1   8       17.50       13.91     15.52 o 
  -3   1   8      307.94      317.51     28.36 o 
  -2   1   8      388.59      387.13     30.36 o 
  -1   1   8     1581.79     1570.75     42.89 o 
   0   1   8     1105.73     1132.79     37.25 o 
   1   1   8      426.51      440.25     38.23 o 
   2   1   8     3322.97     3236.78     75.22 o 
   3   1   8      302.41      348.02     32.45 o 
   4   1   8     2810.29     2796.22     77.93 o 
   5   1   8      145.23      134.62     27.57 o 
  -7   2   8     1521.07     1588.91     72.97 o 
  -6   2   8        0.02      -10.11     19.79 o 
  -5   2   8      409.42      460.97     42.57 o 
  -4   2   8        9.69       -3.38     16.78 o 
  -3   2   8      752.38      712.60     39.03 o 
  -2   2   8       40.08       41.05     16.98 o 
  -1   2   8      871.36      903.60     40.36 o 
   0   2   8       31.03       20.54     14.60 o 
   1   2   8      955.86      999.37     45.66 o 
   2   2   8      788.60      861.31     43.41 o 
   3   2   8      456.08      470.03     37.51 o 
   4   2   8     1639.90     1610.69     61.29 o 
   5   2   8      144.47      173.28     35.75 o 
  -7   3   8     1957.75     1853.71     81.46 o 
  -6   3   8        0.21       27.49     26.88 o 
  -5   3   8     1725.46     1741.25    186.50 o 
  -4   3   8        1.25       -6.07     18.70 o 
  -3   3   8     2433.50     2466.54     78.08 o 
  -2   3   8        1.05       15.06     17.45 o 
  -1   3   8     1287.71     1139.71     54.49 o 
   0   3   8       41.04       14.91     18.94 o 
   1   3   8     1773.39     1788.92     71.72 o 
   2   3   8       60.14       36.95     31.36 o 
   3   3   8      496.33      495.73     67.55 o 
   4   3   8      781.01      845.25    111.27 o 
  -6   4   8       66.49       81.54     23.98 o 
  -5   4   8     1069.60     1094.77     64.59 o 
  -4   4   8       58.37       84.81     26.19 o 
  -3   4   8     1167.43     1141.58     57.31 o 
  -2   4   8      288.53      324.76     49.25 o 
  -1   4   8     1499.75     1385.98     65.38 o 
   0   4   8      174.59      188.14     30.21 o 
   1   4   8     1752.41     1756.42     69.86 o 
   2   4   8      532.07      509.81     56.39 o 
   3   4   8     1060.22     1150.84    114.15 o 
  -5   5   8      634.45      655.17     54.72 o 
  -4   5   8        7.53       -2.53     20.76 o 
  -3   5   8      506.21      491.37     60.35 o 
  -2   5   8      256.97      264.72     40.45 o 
  -1   5   8      427.30      421.42     60.91 o 
   0   5   8       89.02       88.73     50.30 o 
   1   5   8      519.11      551.22     60.37 o 
   2   5   8      576.10      509.18     84.86 o 
   3   5   8      779.26      782.85    100.08 o 
  -4   6   8      205.81      193.63     40.98 o 
  -3   6   8      334.25      244.59     41.14 o 
  -2   6   8       47.99       -0.49     27.88 o 
  -1   6   8       83.15       62.69     52.10 o 
   0   6   8        0.45       13.67     44.88 o 
   1   6   8      217.91      185.20     63.97 o 
  -3  -7   9       16.84       -4.24     25.68 o 
  -2  -7   9       51.07       -0.09     24.57 o 
  -1  -7   9       36.47        4.44     24.59 o 
   0  -7   9      364.26      314.44     45.32 o 
   1  -7   9      232.49      199.21     40.22 o 
   2  -7   9      597.94      494.80     49.56 o 
  -4  -6   9      535.68      473.53     49.70 o 
  -3  -6   9       67.43       52.58     26.67 o 
  -2  -6   9      401.39      451.75     50.19 o 
  -1  -6   9       14.90       21.39     23.10 o 
   0  -6   9      538.98      592.25     54.69 o 
   1  -6   9        1.16      -20.58     20.58 o 
   2  -6   9      559.74      536.44     78.52 o 
   3  -6   9      110.84      104.94     33.70 o 
   4  -6   9      814.98      828.25    114.53 o 
  -5  -5   9      343.25      339.35     60.77 o 
  -4  -5   9     1083.42     1074.51     64.78 o 
  -3  -5   9      229.15      260.65     32.60 o 
  -2  -5   9     1626.50     1596.67     60.52 o 
  -1  -5   9      251.11      244.70     26.99 o 
   0  -5   9     1186.76     1070.26     64.76 o 
   1  -5   9       99.23      113.38     26.54 o 
   2  -5   9     1182.51     1201.07     49.58 o 
   3  -5   9       19.06        9.05     20.18 o 
   4  -5   9      985.59      949.95     58.53 o 
  -6  -4   9      858.27      731.87    205.71 o 
  -5  -4   9      156.92      145.11     32.80 o 
  -4  -4   9     1460.15     1432.51     58.66 o 
  -3  -4   9       79.74       47.59     21.36 o 
  -2  -4   9     2155.10     2075.13     77.64 o 
  -1  -4   9       12.22       -9.01     15.18 o 
   0  -4   9     1799.37     1850.04     60.64 o 
   1  -4   9       18.82      -10.64     17.98 o 
   2  -4   9     2297.69     2291.37     63.37 o 
   3  -4   9       14.64        1.17     19.83 o 
   4  -4   9     1957.01     2055.66     71.97 o 
   5  -4   9      246.89      362.68     57.93 o 
  -6  -3   9       65.60       36.10     32.19 o 
  -5  -3   9      481.21      486.17     45.74 o 
  -4  -3   9      469.16      436.92     32.52 o 
  -3  -3   9      422.49      434.73     32.34 o 
  -2  -3   9      653.27      678.39     43.23 o 
  -1  -3   9        1.05      -12.81     12.81 o 
   0  -3   9      805.24      937.23     48.18 o 
   1  -3   9       25.21        0.91     17.23 o 
   2  -3   9      976.89     1062.07     43.77 o 
   3  -3   9       11.00       -3.03     18.28 o 
   4  -3   9     1702.16     1726.38     66.89 o 
   5  -3   9      344.09      331.15     46.89 o 
  -7  -2   9     1310.00      975.53    115.04 o 
  -6  -2   9      215.32      101.30     35.17 o 
  -5  -2   9     1062.95     1131.50     53.01 o 
  -4  -2   9      211.95      277.54     26.99 o 
  -3  -2   9      319.99      357.93     28.41 o 
  -2  -2   9      281.29      313.76     24.48 o 
  -1  -2   9       10.30        4.99     13.07 o 
   0  -2   9       24.89       27.48     17.60 o 
   1  -2   9      100.21       97.24     21.64 o 
   2  -2   9      143.80      172.90     26.30 o 
   3  -2   9        0.39      -16.20     16.20 o 
   4  -2   9      829.84      738.63     79.04 o 
   5  -2   9      159.40      157.55     34.05 o 
  -7  -1   9     1852.95     1831.38    132.07 o 
  -6  -1   9      596.29      564.73     46.95 o 
  -5  -1   9     2348.35     2446.85     71.20 o 
  -4  -1   9     1445.17     1475.99     54.79 o 
  -3  -1   9      856.11      914.11     35.98 o 
  -2  -1   9     2655.71     2616.66     53.93 o 
  -1  -1   9      208.65      194.31     19.54 o 
   0  -1   9      287.15      244.44     26.22 o 
   1  -1   9      215.83      256.93     28.50 o 
   2  -1   9      443.58      429.07     34.59 o 
   3  -1   9      426.31      424.51     68.29 o 
   4  -1   9      462.38      467.55     35.67 o 
   5  -1   9       35.39       25.58     22.38 o 
  -7   0   9      823.50      898.47     64.67 o 
  -6   0   9        4.78      -20.90     20.90 o 
  -5   0   9     1155.81     1202.36     54.72 o 
  -4   0   9      754.92      801.41     72.15 o 
  -3   0   9     1454.51     1437.62     46.11 o 
  -2   0   9     1717.85     1741.47     55.58 o 
  -1   0   9      285.68      326.41     25.89 o 
   0   0   9     1204.17     1147.98     40.40 o 
   1   0   9      387.54      372.06     31.15 o 
   2   0   9     1283.61     1274.40     59.56 o 
   3   0   9      403.26      405.98     42.74 o 
   4   0   9      861.41      712.85     45.36 o 
   5   0   9       63.31       27.48     27.81 o 
  -7   1   9      237.30      238.51     46.22 o 
  -6   1   9      142.47      166.46     33.24 o 
  -5   1   9      378.04      367.43     40.99 o 
  -4   1   9      116.78      115.83     27.28 o 
  -3   1   9      277.38      369.86     32.76 o 
  -2   1   9      231.48      216.68     25.69 o 
  -1   1   9        8.45       -3.35     15.15 o 
   0   1   9      461.08      434.54     33.84 o 
   1   1   9      338.89      288.33     38.25 o 
   2   1   9      573.39      628.80     49.51 o 
   3   1   9      108.95      142.65     28.89 o 
   4   1   9     1474.81     1524.53     61.02 o 
  -7   2   9      814.26      752.16    108.85 o 
  -6   2   9      151.82      114.58     30.54 o 
  -5   2   9     2391.90     2432.06     84.76 o 
  -4   2   9        0.11       -5.56     19.25 o 
  -3   2   9     1040.96     1244.24     80.17 o 
  -2   2   9      350.50      344.34     31.02 o 
  -1   2   9      347.53      381.34     31.96 o 
   0   2   9       18.12       -2.96     20.79 o 
   1   2   9      239.70      271.30     30.20 o 
   2   2   9       78.02       52.02     23.59 o 
   3   2   9      178.57      158.15     32.15 o 
   4   2   9      247.92      219.02     61.40 o 
  -6   3   9      350.13      412.40     46.16 o 
  -5   3   9     2847.90     3017.91    122.57 o 
  -4   3   9       18.88       52.66     23.43 o 
  -3   3   9     2696.46     2793.92     87.99 o 
  -2   3   9      137.05      118.58     28.15 o 
  -1   3   9     2200.47     2262.60     78.42 o 
   0   3   9        4.19       11.20     21.43 o 
   1   3   9      971.28      891.71     94.60 o 
   2   3   9      139.41      173.99     27.90 o 
   3   3   9      812.25      819.32    127.16 o 
  -5   4   9     1113.55     1267.88     66.66 o 
  -4   4   9        1.47       14.71     22.48 o 
  -3   4   9     2219.28     2356.62     86.35 o 
  -2   4   9       64.96       84.03     34.27 o 
  -1   4   9     1287.89     1114.44     95.05 o 
   0   4   9      288.18      315.73     63.84 o 
   1   4   9     1346.18     1406.65     68.05 o 
   2   4   9      182.71      240.71     64.10 o 
  -4   5   9      401.00      502.34     86.42 o 
  -3   5   9      759.35      675.32     68.86 o 
  -2   5   9       28.56       25.52     29.72 o 
  -1   5   9      567.91      489.27     51.49 o 
   0   5   9      187.53      168.95     62.94 o 
   1   5   9      533.71      476.16     88.22 o 
  -2   6   9      118.09      103.95     56.23 o 
  -1  -7  10      134.71       79.61     35.34 o 
   0  -7  10      108.13       73.38     36.39 o 
   1  -7  10       34.16      -15.34     47.85 o 
  -3  -6  10     1048.96     1165.78     82.80 o 
  -2  -6  10      875.00      916.31     56.18 o 
  -1  -6  10      185.11      206.83     40.85 o 
   0  -6  10      510.65      500.66     53.02 o 
   1  -6  10      160.86      115.11     32.37 o 
   2  -6  10      238.06      177.27     32.58 o 
  -4  -5  10      370.26      344.02     38.78 o 
  -3  -5  10      965.08      861.56     54.09 o 
  -2  -5  10     1236.03     1323.01     68.65 o 
  -1  -5  10      605.59      561.14     61.50 o 
   0  -5  10      643.90      654.97     55.71 o 
   1  -5  10      347.68      234.48     32.40 o 
   2  -5  10      769.69      827.76     53.93 o 
   3  -5  10      237.41      175.93     28.98 o 
  -5  -4  10     1002.20      939.62     57.86 o 
  -4  -4  10      330.33      308.24     37.10 o 
  -3  -4  10      840.69      718.42     49.00 o 
  -2  -4  10     1443.12     1410.40     50.88 o 
  -1  -4  10      244.37      229.68     31.08 o 
   0  -4  10     1459.71     1618.09     60.06 o 
   1  -4  10       59.96       57.69     25.36 o 
   2  -4  10     1542.24     1544.28     55.49 o 
   3  -4  10       43.20       38.90     23.28 o 
   4  -4  10      675.60      641.50     48.79 o 
  -6  -3  10      487.65      416.52     55.25 o 
  -5  -3  10     1798.07     1891.12     79.74 o 
  -4  -3  10        0.10      -18.64     18.64 o 
  -3  -3  10     1850.72     1966.91     58.13 o 
  -2  -3  10      181.36      179.88     24.87 o 
  -1  -3  10      731.59      692.53     44.10 o 
   0  -3  10      779.34      902.14     49.54 o 
   1  -3  10      315.12      301.45     33.11 o 
   2  -3  10      777.58      812.97     49.71 o 
   3  -3  10        0.22      -13.92     19.77 o 
   4  -3  10      590.50      664.58    110.56 o 
  -6  -2  10      473.57      420.43     58.00 o 
  -5  -2  10     3143.41     3452.97     90.20 o 
  -4  -2  10       12.98       -0.54     20.56 o 
  -3  -2  10     2781.80     3051.17     70.86 o 
  -2  -2  10       85.10       58.39     18.76 o 
  -1  -2  10     1537.43     1700.93     51.74 o 
   0  -2  10      224.40      231.74     29.40 o 
   1  -2  10      581.71      679.22     54.51 o 
   2  -2  10      131.58       94.03     24.27 o 
   3  -2  10       64.73       50.70     27.87 o 
   4  -2  10       64.54       88.39     30.22 o 
  -6  -1  10      411.65      427.80     64.66 o 
  -5  -1  10     2649.13     2735.33     86.49 o 
  -4  -1  10        3.82      -10.56     19.69 o 
  -3  -1  10     3509.77     3664.61     80.97 o 
  -2  -1  10      366.64      354.75     26.56 o 
  -1  -1  10     3174.12     3235.53     70.04 o 
   0  -1  10      816.58      834.51     45.57 o 
   1  -1  10      835.63      786.34     56.48 o 
   2  -1  10      617.21      565.50     74.03 o 
   3  -1  10      233.80      257.20     38.31 o 
   4  -1  10       12.35       50.22     32.60 o 
  -6   0  10      713.56      659.98     54.59 o 
  -5   0  10      642.04      817.06     90.79 o 
  -4   0  10      131.57       94.45     24.68 o 
  -3   0  10     1280.94     1383.52     54.35 o 
  -2   0  10       26.87       -2.11     17.85 o 
  -1   0  10     1687.63     1798.17     60.98 o 
   0   0  10      889.89      846.01     61.08 o 
   1   0  10      594.36      593.77     49.04 o 
   2   0  10     1113.69     1060.71     61.25 o 
   3   0  10      118.41      119.56     30.24 o 
   4   0  10      369.80      351.38     44.64 o 
  -6   1  10      937.97     1148.44     89.33 o 
  -5   1  10      279.41      287.88     39.27 o 
  -4   1  10      457.95      457.74     44.56 o 
  -3   1  10      605.56      593.54     42.06 o 
  -2   1  10       47.88       39.33     20.29 o 
  -1   1  10      876.62      927.20     69.06 o 
   0   1  10      443.25      426.04     44.18 o 
   1   1  10      287.02      334.73     39.56 o 
   2   1  10      611.60      623.69     63.53 o 
   3   1  10       28.19       39.06     29.63 o 
   4   1  10      470.72      390.01     81.25 o 
  -6   2  10      680.58      703.69     57.19 o 
  -5   2  10      753.50      754.21     58.67 o 
  -4   2  10      773.24      842.87     78.11 o 
  -3   2  10     1411.87     1475.78     65.67 o 
  -2   2  10      558.09      598.80     57.52 o 
  -1   2  10     2143.18     2141.97    149.69 o 
   0   2  10        1.34       -6.32     22.28 o 
   1   2  10      929.17     1004.40     78.50 o 
   2   2  10       27.83       11.41     28.20 o 
   3   2  10      264.49      259.65     38.35 o 
  -5   3  10      638.22      765.52     87.17 o 
  -4   3  10      607.64      611.33     84.51 o 
  -3   3  10     1517.31     1632.54     71.32 o 
  -2   3  10      427.08      367.23     52.68 o 
  -1   3  10     2509.64     2467.31    110.98 o 
   0   3  10        8.56       -8.63     23.12 o 
   1   3  10     1402.86     1307.19     78.95 o 
   2   3  10        0.24       -8.58     26.57 o 
  -4   4  10      770.58      837.67     78.64 o 
  -3   4  10      467.41      542.29    102.02 o 
  -2   4  10      445.23      384.93     55.07 o 
  -1   4  10     2028.26     2116.21    106.28 o 
   0   4  10        0.58      -28.91     28.91 o 
   1   4  10     1506.70     1546.80    184.04 o 
  -2   5  10     1164.63     1056.40    128.50 o 
  -1   5  10      430.95      344.09     80.74 o 
  -1  -6  11     1194.81     1249.89    143.93 o 
   0  -6  11      357.75      370.14     48.31 o 
  -3  -5  11      743.96      775.35     88.12 o 
  -2  -5  11       29.12      -25.63     25.63 o 
  -1  -5  11      818.39      778.87     99.70 o 
   0  -5  11     1079.16     1144.00     79.60 o 
   1  -5  11      450.65      444.39     43.09 o 
   2  -5  11      795.37      856.16     56.59 o 
  -4  -4  11       52.86       32.03     25.81 o 
  -3  -4  11      197.78      187.90     33.40 o 
  -2  -4  11        5.72      -20.05     21.07 o 
  -1  -4  11      911.52      792.24     58.56 o 
   0  -4  11      889.00      976.17     56.84 o 
   1  -4  11      523.31      605.16     47.21 o 
   2  -4  11     1212.75     1279.28     60.39 o 
   3  -4  11       46.00       44.41     39.85 o 
  -5  -3  11      536.73      629.01     73.01 o 
  -4  -3  11      489.91      539.41     43.87 o 
  -3  -3  11      578.21      584.73     39.32 o 
  -2  -3  11      128.97       83.74     26.26 o 
  -1  -3  11     1809.10     1915.17     66.65 o 
   0  -3  11        4.82      -14.34     21.40 o 
   1  -3  11      524.55      567.14     43.81 o 
   2  -3  11      414.18      443.20     57.78 o 
   3  -3  11      309.81      335.30     66.75 o 
  -5  -2  11      412.83      463.39     42.36 o 
  -4  -2  11      519.76      432.83     39.28 o 
  -3  -2  11     1691.80     1857.18     78.79 o 
  -2  -2  11      544.95      529.41     41.94 o 
  -1  -2  11     2651.30     2825.33     77.82 o 
   0  -2  11        1.02      -20.04     20.04 o 
   1  -2  11     1399.33     1550.33     96.16 o 
   2  -2  11      133.35       90.27     29.39 o 
   3  -2  11      602.65      677.13     58.72 o 
  -5  -1  11      113.75       58.32     28.07 o 
  -4  -1  11      162.83      147.12     29.89 o 
  -3  -1  11     1030.24     1114.21     86.67 o 
  -2  -1  11      377.18      402.74     37.56 o 
  -1  -1  11     2022.69     2152.57     60.97 o 
   0  -1  11       61.83       14.36     18.27 o 
   1  -1  11     2575.86     2568.44     89.08 o 
   2  -1  11      123.53       74.32     28.58 o 
   3  -1  11      933.82     1112.77     73.14 o 
  -5   0  11       29.51       27.63     39.21 o 
  -4   0  11      501.13      551.62     43.83 o 
  -3   0  11      128.01      114.54     29.49 o 
  -2   0  11      107.84       85.61     25.83 o 
  -1   0  11      964.24     1059.91     56.00 o 
   0   0  11       13.10      -16.91     16.91 o 
   1   0  11      920.49     1097.17     64.75 o 
   2   0  11      338.60      270.16     38.59 o 
   3   0  11      666.38      752.34     61.53 o 
  -5   1  11        4.99       -4.84     24.22 o 
  -4   1  11      882.72      925.85    135.31 o 
  -3   1  11       57.09       20.09     21.08 o 
  -2   1  11      576.41      638.66     46.23 o 
  -1   1  11      679.99      766.17     80.72 o 
   0   1  11      259.96      214.00     37.03 o 
   1   1  11      580.16      590.45     51.34 o 
   2   1  11      112.60      104.19     30.60 o 
  -5   2  11      162.30      158.32     43.52 o 
  -4   2  11      381.46      312.46     41.64 o 
  -3   2  11      463.68      466.51     47.38 o 
  -2   2  11      845.08      847.57     80.21 o 
  -1   2  11      312.22      276.51     38.38 o 
   0   2  11      556.85      555.40     50.88 o 
   1   2  11      809.19      798.59     59.29 o 
   2   2  11      267.33      297.31     52.15 o 
  -4   3  11      187.81      143.44     33.55 o 
  -3   3  11      411.20      361.65     43.88 o 
  -2   3  11      184.61      159.22     43.03 o 
  -1   3  11      510.55      532.94     90.80 o 
   0   3  11       85.68      103.83     31.28 o 
  -3  -4  12      104.54       68.35     63.20 o 
  -2  -4  12       31.45       31.20     26.60 o 
  -1  -4  12      155.22      151.82     32.11 o 
   0  -4  12       52.90       50.55     25.57 o 
   1  -4  12      630.73      655.99     95.28 o 
  -3  -3  12      568.38      577.05     55.98 o 
  -2  -3  12      324.76      340.02     39.21 o 
  -1  -3  12      217.73      210.24     33.01 o 
   0  -3  12      342.32      378.99     39.72 o 
   1  -3  12      568.56      647.40     59.04 o 
  -4  -2  12      338.32      341.44     38.79 o 
  -3  -2  12      670.31      603.76     67.40 o 
  -2  -2  12      207.97      205.44     39.34 o 
  -1  -2  12      756.09      783.46     50.49 o 
   0  -2  12      478.90      475.09     59.36 o 
   1  -2  12     1406.95     1604.60     76.54 o 
   2  -2  12      149.26      116.51     32.48 o 
  -4  -1  12      218.93      228.66     44.56 o 
  -3  -1  12      500.55      448.87     62.00 o 
  -2  -1  12       58.39       49.15     27.29 o 
  -1  -1  12      652.71      705.36     56.15 o 
   0  -1  12      418.96      418.02     48.40 o 
   1  -1  12     1288.80     1305.93     69.20 o 
  -4   0  12      562.87      809.67     78.22 o 
  -3   0  12      133.39      148.95     30.68 o 
  -2   0  12      422.66      366.04     35.98 o 
  -1   0  12       40.58       18.74     23.56 o 
   0   0  12      428.30      396.55     45.61 o 
   1   0  12      509.20      564.29     46.40 o 
  -3   1  12      126.71      142.61     35.37 o 
  -2   1  12      713.99      653.95     72.99 o 
  -1   1  12        0.78       10.35     25.28 o 
   0   1  12      770.58      723.53     98.43 o 
   1   1  12      198.39      246.08     71.45 o 
  -2   2  12      430.72      403.29    140.06 o 
  -1   2  12      283.94      290.97     41.77 o 
                                                 
